# Supplementary material for: Color-switching hydrogels as integrated microfluidic pressure sensors
Source: Sci Rep. 2024 Mar 15;14:6333. doi: 10.1038/s41598-024-56140-z (PMC11319356; doi:10.1038/s41598-024-56140-z)
Supplement: Supplementary file 2 — Supplementary Information 2. [file 41598_2024_56140_MOESM2_ESM.xlsx]

## Sheet: Figure 1d
pressure (mbar)	wavelength (nm)
0	563
1	547
3	544
4	542
5	541
5	540
7	539
8	537
9	536
10	535
12	539
14	527
18	526
21	524
24	522
29	519
32	516
37	513
40	511
41	509
44	508
52	506
58	503
65	500
70	498
76	495
82	492
88	488
93	485
99	482
107	480
109	478
116	475
120	473
127	470
132	464
136	462
142	460
148	457
154	456
158	454

## Sheet: Figure 1d inset
wavelength (nm)	Hue value	linear fit
538	0.1855	0.2322
528	0.2487	0.2893
511	0.4343	0.3864
495	0.5803	0.4779
454	0.6491	0.7121

## Sheet: Figure 1f
x (mm)	y1	y2	y3	y4	y5	y6	y7	y8	y9	y10	y11	y12	y13	y14	y15	y16	y17	y18	y19	y20	y21	y22	y23	y24	y25
0.006	0.0455984	0.0132114	0.0245629	0.018303	0.0239176	0.170525	0.289494	0.348485	0.38726	0.420669	0.442982	0.472222	0.50605	0.520833	0.543786	0.561255	0.568064	0.573529	0.588905	0.594107	0.595861	0.598958	0.623656	0.633333	0.632738
0.012	0.0433521	0.013673	0.0253772	0.0188022	0.0251117	0.167809	0.287327	0.347896	0.387646	0.42089	0.442626	0.474603	0.506185	0.520389	0.54256	0.554495	0.569813	0.574691	0.58778	0.593137	0.59388	0.599323	0.624939	0.633309	0.632316
0.018	0.0400382	0.0157167	0.0241709	0.0208366	0.0254467	0.166112	0.292303	0.345835	0.388302	0.420996	0.442266	0.473767	0.503922	0.520942	0.541459	0.548109	0.566998	0.578116	0.587527	0.589629	0.592987	0.600818	0.626563	0.631478	0.632416
0.024	0.0361331	0.0207052	0.0241922	0.0237881	0.0267282	0.167281	0.293871	0.346095	0.390191	0.420068	0.440956	0.473197	0.504539	0.521833	0.53796	0.55031	0.566327	0.580505	0.588529	0.586927	0.591235	0.600791	0.62849	0.632712	0.63245
0.03	0.0353137	0.0193704	0.0277997	0.0234224	0.029668	0.168746	0.295993	0.349049	0.388278	0.421892	0.440929	0.47401	0.503041	0.522124	0.536997	0.551932	0.565511	0.579442	0.587376	0.586241	0.592183	0.598826	0.626273	0.632779	0.631353
0.036	0.0351773	0.0207923	0.0300834	0.0255251	0.033945	0.171602	0.297323	0.350146	0.385707	0.422394	0.440951	0.476096	0.503266	0.522781	0.538882	0.553948	0.566933	0.578397	0.587094	0.587395	0.593216	0.597845	0.627038	0.631763	0.629099
0.042	0.0338434	0.0217162	0.0319738	0.0272315	0.0363932	0.173063	0.298718	0.351522	0.386178	0.423284	0.441736	0.475565	0.50127	0.523911	0.539332	0.554542	0.56827	0.57883	0.587177	0.588832	0.593588	0.598478	0.62826	0.631763	0.627853
0.048	0.0327249	0.0238547	0.034044	0.0288836	0.0365447	0.175579	0.301563	0.352138	0.387405	0.423865	0.444979	0.475791	0.502317	0.525093	0.540718	0.554737	0.570965	0.579823	0.587097	0.589026	0.592895	0.597683	0.626478	0.630937	0.627583
0.054	0.03292	0.0256314	0.0356075	0.0297659	0.0367275	0.180576	0.301812	0.351256	0.388373	0.424281	0.446506	0.476199	0.504012	0.524383	0.542256	0.555876	0.572213	0.579537	0.586333	0.589342	0.595253	0.598437	0.625541	0.629253	0.62762
0.06	0.0320595	0.0278723	0.0360974	0.030768	0.0378143	0.181203	0.302604	0.353442	0.391274	0.425859	0.448409	0.475054	0.505343	0.525569	0.541646	0.556734	0.572541	0.579997	0.585764	0.590368	0.595696	0.599789	0.62506	0.627513	0.628054
0.066	0.0324834	0.0297084	0.037201	0.0314002	0.0394066	0.181522	0.300886	0.352512	0.391861	0.425992	0.448867	0.474537	0.505823	0.524735	0.542314	0.557428	0.572208	0.579084	0.585817	0.59015	0.596605	0.599312	0.623545	0.626778	0.629615
0.072	0.0321908	0.0306395	0.0373089	0.0317382	0.0421792	0.182154	0.301827	0.352932	0.392748	0.427241	0.450113	0.474392	0.505611	0.522805	0.542355	0.557151	0.573245	0.580318	0.584794	0.590585	0.596116	0.599024	0.623102	0.626879	0.628667
0.078	0.0332055	0.0312286	0.0365755	0.0320632	0.041522	0.184357	0.302295	0.353492	0.39353	0.428552	0.450354	0.476714	0.502288	0.52105	0.542256	0.557888	0.572057	0.578842	0.583746	0.591178	0.59563	0.599284	0.623375	0.627056	0.629709
0.084	0.0331994	0.0327704	0.0357418	0.0335688	0.0425158	0.185407	0.305892	0.355322	0.39365	0.429181	0.451513	0.475717	0.502491	0.521826	0.542396	0.559167	0.572037	0.579329	0.583824	0.590767	0.597279	0.600375	0.622842	0.627765	0.628969
0.09	0.0344751	0.0330879	0.0346705	0.0344458	0.0433229	0.18639	0.303988	0.35605	0.392311	0.431596	0.451296	0.475098	0.502356	0.521231	0.541782	0.559677	0.570852	0.578074	0.584279	0.590245	0.596462	0.6004	0.623999	0.626728	0.628729
0.096	0.0348761	0.0349534	0.0346253	0.0337562	0.0432458	0.186578	0.306422	0.357844	0.393052	0.431248	0.451149	0.475157	0.502326	0.521328	0.541179	0.560406	0.571074	0.577428	0.584111	0.589211	0.595943	0.599572	0.625649	0.626844	0.628229
0.102	0.0351185	0.0340094	0.0333502	0.0340368	0.043911	0.182901	0.306201	0.358484	0.393992	0.431736	0.449805	0.474744	0.500828	0.522152	0.541233	0.560528	0.569641	0.577364	0.58493	0.589529	0.595661	0.600572	0.625686	0.627852	0.628224
0.108	0.0345938	0.0341541	0.0335527	0.0339477	0.0440949	0.183471	0.307851	0.359151	0.392928	0.433159	0.449721	0.475076	0.501915	0.521515	0.541381	0.560584	0.569249	0.578381	0.584424	0.589963	0.596389	0.600323	0.626229	0.627835	0.628989
0.114	0.0343847	0.035717	0.0315658	0.0336621	0.0447157	0.184636	0.309709	0.359426	0.394272	0.432259	0.45025	0.475126	0.500956	0.521227	0.54178	0.559296	0.570851	0.579095	0.585506	0.589989	0.596122	0.600492	0.626682	0.627996	0.629129
0.12	0.0340031	0.0355729	0.0311068	0.0343408	0.0453336	0.184051	0.309951	0.359974	0.394046	0.43213	0.449267	0.476667	0.499759	0.522586	0.540639	0.55939	0.570751	0.578484	0.58602	0.590835	0.595793	0.601113	0.628425	0.628794	0.627402
0.126	0.0321283	0.0356634	0.0331275	0.0345676	0.0464828	0.185933	0.312272	0.360356	0.392968	0.430494	0.449444	0.477572	0.501551	0.522101	0.54208	0.559525	0.570558	0.57945	0.586033	0.592676	0.595073	0.599784	0.627841	0.628231	0.628997
0.132	0.0325684	0.0351238	0.0322811	0.0345719	0.046486	0.186917	0.314457	0.362203	0.395271	0.428911	0.449551	0.480084	0.50141	0.523101	0.542653	0.559607	0.572306	0.580241	0.587012	0.595237	0.597474	0.602074	0.627859	0.626994	0.629299
0.138	0.0315356	0.0341591	0.0330376	0.0348169	0.047579	0.187268	0.31556	0.36332	0.396518	0.428387	0.44963	0.48083	0.503439	0.525194	0.544413	0.560245	0.573615	0.580693	0.589671	0.596495	0.597444	0.603433	0.627997	0.627632	0.629745
0.144	0.0303923	0.0338531	0.0338188	0.0341504	0.0474199	0.188858	0.314762	0.365018	0.397234	0.4296	0.450903	0.481432	0.505526	0.525342	0.543887	0.560762	0.575129	0.581871	0.591375	0.596621	0.598862	0.603856	0.629607	0.627231	0.628399
0.15	0.0297292	0.0325303	0.0331103	0.0343937	0.0474492	0.188108	0.315762	0.36396	0.397029	0.429863	0.451057	0.481175	0.50481	0.525776	0.544616	0.563243	0.576366	0.58386	0.591661	0.596927	0.599869	0.604363	0.629877	0.62761	0.629081
0.156	0.0294336	0.0332171	0.0323805	0.0339591	0.0465513	0.189991	0.316136	0.364536	0.398224	0.430532	0.452073	0.481744	0.504405	0.526655	0.545005	0.563775	0.575409	0.584334	0.592205	0.59863	0.600909	0.605544	0.629434	0.627117	0.628318
0.162	0.0275017	0.0311785	0.0312607	0.0335063	0.0455789	0.188896	0.315491	0.363496	0.396122	0.42941	0.451835	0.48226	0.504328	0.528167	0.545906	0.564887	0.576196	0.584051	0.592677	0.599664	0.604125	0.606728	0.630106	0.627812	0.628845
0.168	0.0268902	0.0301681	0.0303938	0.0329054	0.0460493	0.189448	0.317184	0.364065	0.395572	0.42903	0.452568	0.481559	0.504241	0.528857	0.546151	0.564189	0.576462	0.584237	0.592271	0.600228	0.604449	0.606315	0.630528	0.628488	0.629195
0.174	0.0259551	0.0289795	0.0300727	0.0323729	0.0428715	0.189819	0.315994	0.364483	0.393897	0.428064	0.453045	0.481246	0.504689	0.530611	0.548059	0.563884	0.578639	0.585838	0.593109	0.600685	0.6053	0.606349	0.630064	0.628655	0.630485
0.18	0.0518165	0.0295878	0.0294466	0.03137	0.042378	0.189502	0.315742	0.364681	0.393463	0.427697	0.453767	0.48149	0.506099	0.530523	0.54763	0.563547	0.579906	0.587335	0.594139	0.600979	0.606174	0.607507	0.631165	0.629165	0.631755
0.186	0.0517986	0.0278908	0.0276582	0.0319075	0.041656	0.188307	0.315458	0.364173	0.39222	0.426134	0.452637	0.480222	0.505953	0.531002	0.546339	0.564204	0.579405	0.58756	0.593305	0.600921	0.606746	0.60844	0.631342	0.629769	0.631988
0.192	0.0505179	0.0281124	0.0272765	0.03076	0.0410167	0.187515	0.313202	0.363258	0.391294	0.424834	0.451814	0.478693	0.505704	0.529811	0.545884	0.564125	0.578666	0.586832	0.593462	0.599759	0.606346	0.607586	0.631271	0.630615	0.631377
0.198	0.050388	0.0270407	0.0253532	0.0287559	0.0391915	0.188062	0.312713	0.362261	0.391565	0.423099	0.451578	0.47648	0.50561	0.52978	0.546034	0.563389	0.57866	0.586818	0.59393	0.599975	0.606692	0.608462	0.632246	0.631505	0.632078
0.204	0.051019	0.0265	0.024717	0.0283981	0.038676	0.185905	0.309841	0.362192	0.389399	0.421466	0.448575	0.473922	0.503472	0.528029	0.545403	0.560118	0.576447	0.58611	0.593826	0.599019	0.606598	0.606687	0.631502	0.631714	0.632354
0.21	0.023485	0.0251706	0.0242968	0.0280901	0.0374863	0.18225	0.308323	0.362224	0.388636	0.421805	0.447818	0.474606	0.502882	0.528754	0.544917	0.560386	0.577952	0.584763	0.592935	0.599188	0.605933	0.606398	0.630915	0.63296	0.633696
0.216	0.0218379	0.0255586	0.0244113	0.0267137	0.0376172	0.180327	0.307243	0.361207	0.387685	0.42056	0.44558	0.473502	0.503664	0.528217	0.545455	0.55896	0.576831	0.585038	0.593376	0.598822	0.605101	0.607102	0.630846	0.632809	0.63349
0.222	0.0216364	0.0255086	0.0238819	0.0273376	0.0373002	0.180027	0.305049	0.358856	0.387162	0.41925	0.445414	0.472499	0.503133	0.526415	0.544712	0.559236	0.575461	0.585327	0.593698	0.597564	0.60424	0.606065	0.631064	0.633632	0.633867
0.228	0.0218903	0.0268971	0.0260256	0.0280255	0.0362771	0.177525	0.303974	0.355428	0.386252	0.417398	0.445969	0.473469	0.50267	0.526222	0.54279	0.559301	0.575406	0.58428	0.593005	0.596587	0.604262	0.605482	0.630643	0.632764	0.634195
0.234	0.0221699	0.0275071	0.0250388	0.0272572	0.0358888	0.174657	0.3016	0.354423	0.385607	0.417711	0.446666	0.472822	0.501802	0.52556	0.542695	0.560098	0.574633	0.584349	0.593855	0.596514	0.603016	0.606069	0.630438	0.633491	0.634072
0.24	0.0225757	0.0280764	0.0256513	0.0275737	0.0341092	0.172882	0.300823	0.353504	0.386522	0.417531	0.446259	0.473256	0.500527	0.525618	0.542248	0.560069	0.574973	0.584623	0.593364	0.596495	0.602738	0.606219	0.630578	0.632807	0.634883
0.246	0.0234904	0.0269027	0.0255828	0.0281234	0.0346143	0.16794	0.29891	0.352977	0.383895	0.417106	0.445063	0.474385	0.500186	0.524446	0.54203	0.560557	0.573459	0.584057	0.5917	0.596347	0.602317	0.606372	0.631288	0.633488	0.635542
0.252	0.0241294	0.0275718	0.0252321	0.0283919	0.0346859	0.166244	0.300213	0.353003	0.383918	0.418776	0.445593	0.475398	0.500272	0.52411	0.542892	0.561103	0.573646	0.58363	0.591824	0.596498	0.602662	0.60656	0.631016	0.633061	0.635564
0.258	0.0235936	0.0272685	0.0253577	0.02888	0.0339054	0.164453	0.297322	0.351441	0.383713	0.419209	0.445112	0.474931	0.500361	0.523603	0.54267	0.561265	0.572457	0.583852	0.591294	0.597259	0.601691	0.607004	0.631197	0.632428	0.63534
0.264	0.0241648	0.0276082	0.0255948	0.0287246	0.0336229	0.162698	0.29471	0.350342	0.383834	0.419229	0.444559	0.475041	0.500239	0.523171	0.543542	0.562287	0.57257	0.584491	0.59135	0.5971	0.602098	0.605698	0.63122	0.632533	0.635169
0.27	0.025197	0.0275239	0.0271736	0.028455	0.0337183	0.161916	0.292637	0.3507	0.383888	0.419529	0.44532	0.476869	0.501134	0.523775	0.544323	0.561579	0.574339	0.584359	0.591743	0.597193	0.603973	0.606432	0.63105	0.632671	0.635839
0.276	0.0248839	0.0259389	0.0274371	0.0286278	0.0341782	0.159327	0.290178	0.350784	0.384765	0.419292	0.445721	0.477314	0.50151	0.524426	0.545546	0.561275	0.5746	0.585573	0.593269	0.597492	0.604348	0.607589	0.631462	0.632358	0.634903
0.282	0.0270395	0.0256297	0.0270934	0.0290545	0.0348326	0.159349	0.288634	0.34911	0.382889	0.420358	0.444467	0.477579	0.502225	0.52549	0.546795	0.562189	0.574755	0.586137	0.592373	0.598663	0.604113	0.607608	0.631724	0.632678	0.635403
0.288	0.0268035	0.0246501	0.0277991	0.0292913	0.034779	0.159877	0.29004	0.350087	0.383378	0.421158	0.444009	0.477805	0.502392	0.525362	0.547146	0.562318	0.574542	0.585726	0.593725	0.599438	0.60453	0.607586	0.630768	0.632575	0.634718
0.294	0.0280437	0.0241828	0.027883	0.0293004	0.0336241	0.157428	0.288395	0.34704	0.384074	0.421453	0.443562	0.47801	0.502084	0.526461	0.547247	0.562765	0.575015	0.586057	0.594213	0.598988	0.603873	0.6074	0.629612	0.632332	0.63419
0.3	0.0274878	0.0231108	0.0270354	0.0286125	0.0330849	0.155582	0.289167	0.347296	0.383386	0.421107	0.444443	0.477617	0.501127	0.525998	0.546516	0.562195	0.575036	0.58501	0.594421	0.599946	0.604707	0.607052	0.63037	0.632694	0.634447
0.306	0.0280035	0.0241802	0.0287589	0.0282793	0.0335226	0.157324	0.290538	0.347338	0.384007	0.421673	0.444496	0.477018	0.50201	0.526111	0.546877	0.563111	0.575092	0.585747	0.594337	0.600503	0.603934	0.607479	0.631546	0.633232	0.634888
0.312	0.0281792	0.0241863	0.0279469	0.0281593	0.0328289	0.154957	0.290605	0.347706	0.384157	0.420363	0.444092	0.47762	0.501414	0.526671	0.5467	0.563518	0.575821	0.586621	0.594678	0.601275	0.603923	0.607919	0.631974	0.633968	0.635313
0.318	0.026637	0.0249363	0.0284008	0.0279657	0.0336051	0.154131	0.291106	0.34771	0.384642	0.420627	0.444802	0.478316	0.502489	0.526805	0.546629	0.563698	0.576753	0.585657	0.594617	0.600991	0.603454	0.607998	0.63155	0.63556	0.635466
0.324	0.0269115	0.0257021	0.0276838	0.0262872	0.0338273	0.154797	0.293231	0.348098	0.385552	0.421207	0.446092	0.478429	0.503787	0.528274	0.547995	0.564142	0.578231	0.585744	0.596973	0.601877	0.604818	0.608553	0.630648	0.63583	0.634704
0.33	0.0265413	0.0267801	0.0260801	0.0253416	0.0324269	0.153263	0.290358	0.347645	0.384144	0.422025	0.446444	0.48023	0.505255	0.530151	0.549363	0.564662	0.578852	0.587125	0.59756	0.601993	0.606457	0.609824	0.63268	0.636782	0.633755
0.336	0.0263193	0.0265775	0.0265161	0.0244607	0.0317986	0.154808	0.293935	0.348799	0.387617	0.423876	0.446619	0.481309	0.506283	0.531633	0.550576	0.5657	0.578864	0.587579	0.59666	0.602501	0.607472	0.610775	0.631465	0.635831	0.634914
0.342	0.0262774	0.0248949	0.0257759	0.0251712	0.0313975	0.15788	0.293378	0.34975	0.38787	0.423686	0.448786	0.483688	0.508128	0.531105	0.5518	0.566048	0.580417	0.588332	0.597897	0.601988	0.606838	0.610544	0.631614	0.635542	0.635118
0.348	0.0807419	0.0245656	0.0262714	0.0252759	0.0324955	0.15606	0.295337	0.352782	0.389536	0.424827	0.449857	0.483332	0.509525	0.531864	0.55302	0.568025	0.580191	0.589444	0.59825	0.60301	0.607874	0.610861	0.62931	0.634635	0.634576
0.354	0.052758	0.0530748	0.0250995	0.0249583	0.0331246	0.155834	0.296069	0.355146	0.391318	0.424285	0.45318	0.484547	0.510806	0.53306	0.553625	0.569623	0.581362	0.58986	0.59846	0.603906	0.607623	0.612894	0.630081	0.635126	0.635877
0.36	0.0525649	0.0269422	0.0242887	0.0266403	0.0323491	0.156382	0.295628	0.35577	0.392664	0.424148	0.453082	0.485707	0.512855	0.534556	0.555236	0.571635	0.582419	0.590838	0.59997	0.604004	0.610003	0.61385	0.632543	0.63522	0.636631
0.366	0.0249754	0.0289085	0.0251776	0.0290783	0.0351753	0.157239	0.297396	0.356921	0.393699	0.425009	0.454351	0.487711	0.512773	0.535719	0.557505	0.572922	0.584367	0.593441	0.60054	0.605057	0.611557	0.613738	0.631176	0.633656	0.636126
0.372	0.0252457	0.0293019	0.0263685	0.0299072	0.035149	0.159309	0.297903	0.357181	0.393672	0.424659	0.455901	0.489057	0.515208	0.537192	0.558363	0.573928	0.585744	0.594275	0.601092	0.606052	0.61357	0.61384	0.631953	0.632489	0.635682
0.378	0.025389	0.0292434	0.0278879	0.0287842	0.0371935	0.16265	0.29823	0.356644	0.393555	0.426099	0.455658	0.488813	0.515651	0.539521	0.56	0.573558	0.586105	0.595182	0.603645	0.60685	0.613951	0.61362	0.633192	0.63276	0.636476
0.384	0.0252421	0.031058	0.0261755	0.0290211	0.0352841	0.164524	0.298722	0.356871	0.394185	0.428474	0.455841	0.490352	0.517769	0.540041	0.56112	0.57513	0.586751	0.597047	0.60375	0.607218	0.614895	0.614354	0.63348	0.63202	0.63602
0.39	0.0259275	0.0312741	0.0262631	0.0308839	0.0351831	0.167587	0.300122	0.356719	0.39529	0.43041	0.457004	0.490703	0.518557	0.541167	0.561681	0.574687	0.586775	0.599694	0.603781	0.608432	0.613901	0.613953	0.63428	0.632052	0.634372
0.396	0.0269065	0.0301646	0.0280016	0.032312	0.0364557	0.16967	0.299525	0.357191	0.396436	0.430999	0.45759	0.489157	0.518691	0.542059	0.562493	0.57487	0.587971	0.59801	0.60355	0.60834	0.6143	0.615309	0.633506	0.632844	0.633681
0.402	0.0280994	0.0307775	0.0279193	0.0323505	0.0362791	0.172112	0.299786	0.358225	0.39771	0.43199	0.45907	0.492334	0.519176	0.541979	0.565521	0.577494	0.588407	0.598645	0.605454	0.610177	0.614489	0.616081	0.634127	0.633768	0.634467
0.408	0.0278178	0.031443	0.0290602	0.0334016	0.0364392	0.172877	0.303054	0.358747	0.396898	0.430809	0.458674	0.492231	0.519902	0.543127	0.564615	0.57789	0.589685	0.598391	0.60684	0.610615	0.615381	0.617803	0.633382	0.634151	0.634839
0.414	0.0297314	0.0326256	0.0321469	0.0318233	0.0379078	0.175905	0.304479	0.361423	0.397839	0.431089	0.458565	0.494042	0.521772	0.544421	0.566193	0.579761	0.591423	0.600103	0.60823	0.610703	0.616316	0.617676	0.634563	0.635511	0.635576
0.42	0.0285379	0.0341608	0.0309052	0.034564	0.0390822	0.179402	0.305667	0.363878	0.396305	0.433204	0.45821	0.495155	0.522825	0.545747	0.566188	0.579563	0.591953	0.600801	0.608647	0.611135	0.615804	0.618028	0.635433	0.634524	0.635731
0.426	0.0287763	0.0330946	0.031912	0.0351417	0.0411478	0.184048	0.308313	0.366265	0.396908	0.434576	0.459989	0.494471	0.523082	0.546863	0.566555	0.580964	0.592375	0.601615	0.607466	0.61176	0.616303	0.61755	0.636759	0.63213	0.634521
0.432	0.0305683	0.0322901	0.0325787	0.0357489	0.0420384	0.184634	0.308586	0.367783	0.3976	0.434285	0.460682	0.494373	0.524318	0.547494	0.567751	0.581124	0.593972	0.602616	0.607455	0.61224	0.61549	0.617941	0.63582	0.633261	0.633539
0.438	0.0311312	0.0323231	0.0350979	0.0368114	0.0434971	0.187677	0.310498	0.368525	0.398915	0.436536	0.462232	0.494645	0.523864	0.547846	0.569136	0.581948	0.594176	0.603559	0.608473	0.613532	0.61622	0.619675	0.635295	0.634441	0.634407
0.444	0.031673	0.0327149	0.03541	0.0375519	0.0425146	0.188596	0.314451	0.371755	0.399799	0.437586	0.462224	0.495996	0.524234	0.548716	0.570451	0.582983	0.595977	0.603997	0.60966	0.614415	0.616767	0.621095	0.633907	0.634908	0.637091
0.45	0.0323884	0.0330196	0.036801	0.0380665	0.0433675	0.188706	0.314414	0.372598	0.399845	0.437447	0.462957	0.497282	0.524768	0.54943	0.570889	0.583961	0.596728	0.604678	0.609683	0.614982	0.617729	0.621767	0.634473	0.63556	0.634668
0.456	0.0331389	0.0338882	0.0355421	0.0373091	0.0429973	0.189202	0.316049	0.372016	0.401021	0.437468	0.464779	0.497016	0.526448	0.549767	0.5712	0.585548	0.595541	0.605282	0.61039	0.613977	0.619255	0.620961	0.633626	0.635184	0.636059
0.462	0.0334921	0.0338426	0.0344246	0.0372506	0.0441875	0.190586	0.317572	0.372198	0.399988	0.436785	0.467842	0.499515	0.528337	0.550137	0.573121	0.586829	0.595846	0.605606	0.610448	0.614105	0.61896	0.623099	0.63503	0.634936	0.635799
0.468	0.0332025	0.0335501	0.0363709	0.0364735	0.0438974	0.191267	0.31823	0.374618	0.402909	0.43819	0.470608	0.498624	0.530852	0.551511	0.5727	0.585882	0.596962	0.605581	0.611071	0.61417	0.619441	0.62118	0.635293	0.634988	0.635956
0.474	0.0343116	0.0617648	0.0365077	0.0356741	0.0441788	0.189875	0.316146	0.372978	0.403441	0.437417	0.470912	0.498943	0.529243	0.553855	0.573381	0.586733	0.598382	0.6057	0.610526	0.61673	0.620544	0.621556	0.636403	0.634523	0.636349
0.48	0.033219	0.0610856	0.0360605	0.0356827	0.043272	0.186107	0.315594	0.37304	0.404428	0.438902	0.470181	0.501678	0.528005	0.553915	0.57312	0.58739	0.598877	0.606912	0.611018	0.615382	0.621839	0.621752	0.637914	0.635915	0.632488
0.486	0.0340981	0.0622921	0.0347333	0.037304	0.0427702	0.185309	0.31733	0.372506	0.404866	0.441181	0.471334	0.502373	0.529401	0.555157	0.574037	0.589128	0.598931	0.60731	0.610839	0.617892	0.622258	0.62252	0.637465	0.634664	0.631739
0.492	0.034892	0.0358441	0.0354173	0.0376181	0.043433	0.184153	0.316035	0.371698	0.404222	0.441919	0.473368	0.501857	0.529622	0.55688	0.574327	0.588179	0.599181	0.607642	0.612601	0.615949	0.62204	0.622894	0.637297	0.634151	0.633106
0.498	0.0347909	0.0342958	0.035614	0.0353578	0.0423558	0.182436	0.315691	0.371617	0.404593	0.442396	0.47407	0.503191	0.530409	0.557325	0.573499	0.587753	0.59891	0.608916	0.613309	0.616374	0.62108	0.622754	0.636312	0.63354	0.63115
0.504	0.0642527	0.0338794	0.0376255	0.0347074	0.0419836	0.181273	0.312906	0.371067	0.405098	0.440921	0.473495	0.504571	0.531118	0.557273	0.574298	0.588152	0.599579	0.609611	0.614288	0.616161	0.622833	0.623153	0.636029	0.634811	0.630671
0.51	0.0372207	0.0339562	0.0369922	0.0352204	0.0416935	0.181365	0.313127	0.370881	0.406129	0.442085	0.473293	0.505808	0.532814	0.559998	0.575344	0.589246	0.60186	0.609227	0.613535	0.616681	0.622979	0.623826	0.635384	0.63472	0.633328
0.516	0.0360369	0.034568	0.036458	0.0361474	0.0400005	0.178683	0.311919	0.369502	0.406779	0.443085	0.4742	0.504656	0.531972	0.560479	0.576382	0.589696	0.601195	0.610053	0.614442	0.617846	0.622547	0.625032	0.637856	0.633141	0.63684
0.522	0.0370344	0.0346306	0.0380155	0.0355203	0.0397328	0.175595	0.309187	0.367601	0.406319	0.442113	0.473394	0.504926	0.533863	0.561611	0.577625	0.590261	0.601634	0.610101	0.61358	0.618064	0.623896	0.62524	0.636764	0.634243	0.635419
0.528	0.0379271	0.0354738	0.0374207	0.0358944	0.0383519	0.172303	0.310534	0.365579	0.405407	0.44073	0.47362	0.505154	0.533665	0.560254	0.577457	0.591364	0.602419	0.609548	0.613272	0.618293	0.623507	0.625233	0.63582	0.631348	0.633363
0.534	0.0367157	0.0356111	0.0361687	0.0359791	0.0386211	0.169603	0.309324	0.365414	0.404988	0.440667	0.475047	0.505114	0.53317	0.559982	0.577177	0.591723	0.60287	0.610423	0.613406	0.61852	0.624192	0.625111	0.636705	0.633944	0.632235
0.54	0.0356914	0.0353206	0.0366583	0.034869	0.0378974	0.165195	0.308234	0.365283	0.404035	0.440637	0.474164	0.504547	0.533971	0.561909	0.577393	0.591052	0.604143	0.610006	0.613931	0.620024	0.623341	0.624991	0.637685	0.63322	0.63167
0.546	0.034313	0.0342224	0.0352858	0.0332989	0.0371116	0.160647	0.304654	0.363223	0.402521	0.441182	0.47383	0.50571	0.534065	0.561893	0.579321	0.591353	0.605195	0.611304	0.614635	0.621308	0.623962	0.627467	0.638887	0.631181	0.629378
0.552	0.0347633	0.0334726	0.0351825	0.0323161	0.0381044	0.161326	0.303613	0.363575	0.402073	0.441043	0.472705	0.505947	0.533677	0.562023	0.579535	0.591739	0.605674	0.611579	0.617144	0.621512	0.623614	0.626758	0.637068	0.631699	0.629303
0.558	0.0362503	0.033801	0.0356898	0.0323812	0.0366763	0.160644	0.30241	0.362347	0.400375	0.441317	0.469895	0.502544	0.533549	0.562553	0.579828	0.59184	0.604802	0.612046	0.617597	0.620917	0.62486	0.626877	0.636388	0.632785	0.630427
0.564	0.0635871	0.0342649	0.0352991	0.0310727	0.0365468	0.159118	0.2999	0.362771	0.398553	0.439563	0.469423	0.503974	0.533466	0.562421	0.580601	0.593022	0.604546	0.610857	0.617534	0.62127	0.625095	0.628531	0.634976	0.632307	0.631483
0.57	0.0906941	0.0325584	0.0354215	0.0316852	0.037191	0.156405	0.29866	0.361572	0.399081	0.43903	0.468595	0.501588	0.532978	0.562564	0.579095	0.594036	0.605262	0.611376	0.617768	0.621071	0.624894	0.628557	0.635837	0.632027	0.629567
0.576	0.0917394	0.0328182	0.0349112	0.0328727	0.0375592	0.155174	0.297956	0.3609	0.399954	0.43743	0.468364	0.502464	0.532169	0.562484	0.579012	0.594602	0.605413	0.612859	0.616552	0.62175	0.624403	0.628108	0.634723	0.632923	0.628149
0.582	0.0355207	0.0629883	0.0355937	0.033579	0.0365675	0.155962	0.296909	0.360772	0.399829	0.436721	0.468795	0.502263	0.531448	0.562111	0.579664	0.595728	0.605225	0.611886	0.618926	0.620909	0.625059	0.628515	0.636161	0.634549	0.629876
0.588	0.0358639	0.0355478	0.0342785	0.0335694	0.0380176	0.156896	0.297597	0.360788	0.399378	0.437413	0.468286	0.502137	0.531967	0.561778	0.578859	0.595289	0.60519	0.611328	0.618712	0.621472	0.625339	0.627687	0.636027	0.634227	0.625829
0.594	0.0355494	0.0625534	0.0627561	0.0342964	0.0394143	0.155036	0.298475	0.359388	0.397208	0.436916	0.468874	0.50208	0.531583	0.561365	0.577713	0.595162	0.605017	0.612066	0.616896	0.62211	0.624409	0.628658	0.637619	0.630894	0.625288
0.6	0.0349909	0.0634273	0.0634931	0.0351371	0.0409834	0.154565	0.297536	0.360452	0.395667	0.435927	0.46785	0.503392	0.532016	0.561721	0.578556	0.594795	0.605766	0.611111	0.618204	0.622258	0.624385	0.628324	0.634831	0.632313	0.624775
0.606	0.0338054	0.0359072	0.062395	0.0376801	0.0403579	0.15343	0.296256	0.359889	0.395292	0.435906	0.468971	0.503048	0.532218	0.561194	0.579357	0.595245	0.607041	0.610952	0.618668	0.622064	0.625981	0.627477	0.634927	0.631373	0.62482
0.612	0.0357593	0.0381196	0.0339921	0.0368273	0.0401193	0.154296	0.295279	0.362492	0.395887	0.435223	0.467473	0.50257	0.531719	0.560833	0.580323	0.595665	0.606991	0.612478	0.618305	0.622839	0.625897	0.628045	0.633218	0.631739	0.627526
0.618	0.0336889	0.0376548	0.0346017	0.0367538	0.0387524	0.157356	0.294003	0.3601	0.397033	0.435871	0.46851	0.503892	0.534045	0.56083	0.581422	0.595818	0.605948	0.611448	0.618673	0.62297	0.625606	0.628199	0.636055	0.631884	0.626913
0.624	0.0356817	0.039585	0.0623988	0.037074	0.0386096	0.157409	0.295346	0.361754	0.398568	0.436515	0.469469	0.505595	0.535343	0.561636	0.582378	0.596408	0.60562	0.610892	0.618588	0.622264	0.625613	0.627989	0.635025	0.629139	0.628004
0.63	0.0362604	0.0387159	0.0341727	0.0366044	0.0397274	0.156596	0.294679	0.360695	0.399859	0.437183	0.47041	0.504985	0.535617	0.561893	0.58245	0.597253	0.606729	0.611647	0.619712	0.622793	0.626301	0.628698	0.634723	0.628556	0.628294
0.636	0.033279	0.0387989	0.0351524	0.0358839	0.0398345	0.156072	0.296235	0.36195	0.399757	0.439238	0.471442	0.507229	0.537342	0.56291	0.584009	0.598063	0.60619	0.611863	0.619564	0.623462	0.626964	0.628198	0.635697	0.628306	0.628131
0.642	0.0346061	0.0369097	0.0348368	0.0356933	0.0373591	0.159119	0.296372	0.363885	0.40093	0.440865	0.471109	0.508365	0.536524	0.563496	0.584198	0.599264	0.606911	0.611932	0.61929	0.622303	0.627811	0.629806	0.636516	0.628179	0.627419
0.648	0.0332903	0.0365663	0.0358285	0.0348234	0.0369344	0.158387	0.296112	0.361935	0.40159	0.440223	0.471829	0.5081	0.536324	0.563539	0.584589	0.598211	0.607076	0.612432	0.619489	0.622572	0.628861	0.631052	0.636027	0.630003	0.627589
0.654	0.0323246	0.0379626	0.035513	0.0358355	0.0382097	0.158578	0.298945	0.364034	0.401115	0.440615	0.472613	0.507967	0.537252	0.563925	0.584182	0.598616	0.607605	0.613099	0.619949	0.623657	0.629235	0.630041	0.635388	0.627653	0.628223
0.66	0.0339118	0.0348794	0.0361034	0.0349699	0.0369891	0.158498	0.298882	0.363623	0.401373	0.442039	0.47333	0.509003	0.53698	0.564605	0.584464	0.599302	0.607755	0.614303	0.620374	0.622998	0.628459	0.629565	0.63267	0.627974	0.628035
0.666	0.0332122	0.0329545	0.0363079	0.03445	0.0367876	0.157217	0.300169	0.363515	0.401708	0.441923	0.473055	0.509442	0.537212	0.564801	0.58494	0.600119	0.608793	0.615075	0.620516	0.623817	0.628932	0.630505	0.632605	0.630185	0.627561
0.672	0.0346808	0.0329018	0.0365577	0.0345293	0.0369267	0.154599	0.299732	0.364871	0.401865	0.440606	0.473556	0.509501	0.53769	0.564606	0.586218	0.599855	0.609669	0.614861	0.619646	0.623552	0.630019	0.629594	0.633267	0.627524	0.626897
0.678	0.0351601	0.0324578	0.0358572	0.0352483	0.0370804	0.154224	0.299555	0.36551	0.401525	0.44166	0.474833	0.509249	0.539202	0.565025	0.586911	0.599994	0.610018	0.615206	0.620225	0.624726	0.629585	0.630086	0.631837	0.627277	0.627241
0.684	0.0361265	0.0341811	0.0650133	0.063047	0.0380586	0.153089	0.299511	0.36493	0.402257	0.44139	0.475688	0.510365	0.541597	0.564936	0.588563	0.600709	0.60996	0.61578	0.619791	0.624937	0.628627	0.630145	0.632391	0.628974	0.62745
0.69	0.0333735	0.0339281	0.0363761	0.0345807	0.0365465	0.153209	0.299546	0.364617	0.402484	0.442642	0.475453	0.512365	0.542825	0.565938	0.58886	0.60176	0.609573	0.61481	0.621315	0.624815	0.628656	0.631911	0.632671	0.631185	0.627252
0.696	0.0335806	0.0343297	0.0354826	0.0352323	0.0374705	0.156343	0.299377	0.363662	0.401742	0.442635	0.474762	0.512908	0.54347	0.566272	0.588979	0.602314	0.60962	0.616393	0.623232	0.625152	0.628709	0.633243	0.630569	0.630841	0.627184
0.702	0.0333684	0.0338548	0.0336289	0.0339557	0.0361826	0.156912	0.300384	0.363848	0.401213	0.442523	0.47556	0.513077	0.54402	0.567224	0.588202	0.602423	0.610816	0.616612	0.622413	0.626454	0.630231	0.632827	0.63141	0.631401	0.624497
0.708	0.0312439	0.0345484	0.0343199	0.0345712	0.038039	0.156379	0.299781	0.362794	0.402204	0.443262	0.474222	0.511441	0.546023	0.568832	0.588542	0.601931	0.610665	0.618659	0.622272	0.62741	0.629724	0.633044	0.627489	0.628141	0.622346
0.714	0.0307299	0.0352959	0.0329066	0.0343961	0.0368356	0.154509	0.300454	0.363527	0.40204	0.444542	0.476161	0.511526	0.54583	0.568362	0.589862	0.602519	0.611162	0.617793	0.622365	0.628498	0.628925	0.633869	0.627744	0.628298	0.624427
0.72	0.0317436	0.0339066	0.0318077	0.0345318	0.0362591	0.156011	0.301639	0.364327	0.402806	0.446401	0.47589	0.513748	0.54687	0.570103	0.589824	0.602438	0.611323	0.617626	0.622909	0.62861	0.629593	0.633608	0.6305	0.629926	0.625723
0.726	0.0316812	0.0337694	0.0324652	0.0340579	0.0358668	0.155787	0.301541	0.364947	0.402346	0.445826	0.476335	0.513752	0.547511	0.570518	0.589637	0.603524	0.611874	0.619191	0.622731	0.62939	0.630274	0.633185	0.62944	0.631331	0.628164
0.732	0.031987	0.0347052	0.0318451	0.0329672	0.035381	0.153557	0.301078	0.365062	0.403475	0.444263	0.477046	0.514132	0.548463	0.572594	0.591057	0.605125	0.613113	0.619573	0.624072	0.629346	0.630377	0.633492	0.630135	0.634701	0.626882
0.738	0.0311787	0.0348547	0.0313966	0.0335776	0.034434	0.150606	0.300315	0.364009	0.403905	0.445182	0.47826	0.515482	0.54888	0.573961	0.591411	0.605032	0.614529	0.62011	0.624509	0.628461	0.630546	0.633735	0.630611	0.635385	0.627075
0.744	0.0313552	0.032919	0.0321798	0.0329816	0.0340009	0.148842	0.297363	0.363607	0.403667	0.443684	0.477688	0.516218	0.549459	0.574837	0.591336	0.605932	0.614619	0.619822	0.626062	0.628449	0.63095	0.634099	0.629886	0.633109	0.626963
0.75	0.030472	0.0324043	0.0326777	0.0321823	0.0337963	0.145629	0.29805	0.364899	0.403375	0.446273	0.477833	0.517768	0.551173	0.57535	0.592154	0.606508	0.615055	0.621096	0.626751	0.629113	0.630214	0.634846	0.631026	0.630324	0.62478
0.756	0.0312178	0.0308965	0.0323711	0.032465	0.0342446	0.142877	0.297193	0.362935	0.403793	0.44618	0.478894	0.518859	0.550389	0.575439	0.59477	0.606652	0.614856	0.621257	0.625405	0.628652	0.6314	0.635379	0.633197	0.635511	0.622432
0.762	0.0315206	0.0296745	0.0329515	0.0333636	0.0339529	0.14015	0.294979	0.361183	0.402194	0.445517	0.479383	0.519046	0.552511	0.576348	0.595599	0.607256	0.615388	0.621891	0.625511	0.629103	0.632248	0.635717	0.630266	0.635181	0.621977
0.768	0.0309884	0.0306918	0.0329923	0.0320619	0.033703	0.136524	0.291596	0.360227	0.401761	0.444379	0.477535	0.51949	0.553018	0.577628	0.595088	0.60783	0.615541	0.62145	0.626174	0.630286	0.63265	0.636572	0.634103	0.633672	0.628208
0.774	0.0312781	0.0301163	0.0304683	0.0311459	0.0336458	0.133488	0.287825	0.358464	0.40118	0.443535	0.477771	0.519378	0.552546	0.577061	0.595908	0.608456	0.616258	0.622818	0.62749	0.630845	0.633645	0.635462	0.63354	0.628025	0.626924
0.78	0.030537	0.027795	0.0315429	0.0307708	0.0337441	0.129512	0.284681	0.356674	0.401092	0.443313	0.477289	0.520242	0.551035	0.577739	0.596047	0.609327	0.617797	0.622578	0.627681	0.631132	0.63362	0.634819	0.635385	0.627725	0.630147
0.786	0.0309595	0.0279958	0.0309543	0.0304242	0.0323631	0.127193	0.280665	0.355817	0.398782	0.441621	0.476792	0.519404	0.550774	0.577837	0.597079	0.609952	0.617808	0.624069	0.627364	0.631121	0.634461	0.637089	0.634149	0.629762	0.628774
0.792	0.0320149	0.02817	0.031238	0.0306957	0.0338001	0.124417	0.276959	0.350919	0.398513	0.440861	0.474837	0.519464	0.549195	0.578889	0.597299	0.610185	0.618871	0.623208	0.626445	0.629749	0.633352	0.637432	0.631895	0.627032	0.630532
0.798	0.0322588	0.0301444	0.0322371	0.0299584	0.0325712	0.123581	0.275179	0.348592	0.397706	0.440553	0.473642	0.518647	0.549382	0.579546	0.597373	0.6097	0.617479	0.623715	0.628403	0.630191	0.63352	0.637639	0.633803	0.62666	0.630855
0.804	0.032572	0.0294086	0.0300112	0.0323949	0.0325636	0.124499	0.272397	0.347137	0.395932	0.440125	0.472903	0.517219	0.547795	0.577364	0.597518	0.609204	0.616772	0.623154	0.627656	0.630123	0.634062	0.635872	0.631813	0.628902	0.62816
0.81	0.0338969	0.0299193	0.0315233	0.0326019	0.0336217	0.121732	0.27244	0.347219	0.394429	0.43876	0.473308	0.517792	0.548748	0.57834	0.596807	0.610689	0.616635	0.624374	0.627352	0.631292	0.633282	0.636109	0.630713	0.62947	0.627717
0.816	0.0351543	0.0302735	0.059273	0.0316577	0.0336414	0.123436	0.269912	0.347142	0.39213	0.438364	0.473213	0.516126	0.549696	0.577374	0.596909	0.610643	0.617459	0.624908	0.628266	0.630467	0.63491	0.637761	0.627689	0.628735	0.625428
0.822	0.0355592	0.0308996	0.0592807	0.0317867	0.0343395	0.12197	0.269691	0.348347	0.392147	0.438849	0.472788	0.516236	0.548891	0.577095	0.596661	0.610803	0.618111	0.626063	0.628579	0.631371	0.634755	0.637688	0.626967	0.628369	0.624521
0.828	0.0352988	0.0300848	0.0329975	0.0304375	0.034079	0.122454	0.269506	0.346525	0.391653	0.438254	0.472404	0.515157	0.548454	0.576455	0.596795	0.610841	0.617842	0.625544	0.628053	0.631072	0.635537	0.638912	0.627328	0.627405	0.625618
0.834	0.0341244	0.0312524	0.0321864	0.0316903	0.0340441	0.121775	0.268725	0.346694	0.391056	0.436793	0.470154	0.513999	0.547707	0.575695	0.595253	0.611258	0.617481	0.624584	0.629117	0.631545	0.635426	0.637869	0.628952	0.628298	0.627993
0.84	0.035901	0.0330339	0.0334254	0.0328009	0.0354579	0.120211	0.267707	0.345512	0.390463	0.43764	0.47069	0.512808	0.547545	0.573764	0.594957	0.611258	0.618383	0.624756	0.629141	0.630538	0.636178	0.637853	0.626846	0.629766	0.626506
0.846	0.0364862	0.0332235	0.033857	0.0341895	0.036177	0.122626	0.269405	0.344657	0.391037	0.437105	0.469267	0.512704	0.547913	0.573441	0.595905	0.608906	0.617705	0.624389	0.628894	0.630737	0.633605	0.637773	0.625146	0.627669	0.626193
0.852	0.0379791	0.034761	0.0343188	0.035133	0.0378378	0.121718	0.268118	0.344265	0.391397	0.436199	0.470189	0.513893	0.548042	0.574957	0.596144	0.610474	0.616802	0.624063	0.629982	0.630915	0.634231	0.637923	0.628316	0.629267	0.623854
0.858	0.0391551	0.0353262	0.0360504	0.0358815	0.0398406	0.122585	0.267088	0.34534	0.391191	0.436784	0.470313	0.513835	0.547469	0.572867	0.596617	0.610575	0.61774	0.624176	0.629476	0.630281	0.634102	0.637193	0.627412	0.630241	0.627232
0.864	0.0379844	0.0379673	0.0381803	0.0386723	0.0404926	0.125421	0.269146	0.343927	0.390603	0.437249	0.46953	0.514401	0.546352	0.572877	0.597583	0.610195	0.617871	0.625262	0.629804	0.631405	0.632707	0.636552	0.627381	0.633086	0.62753
0.87	0.0381448	0.0387741	0.0374773	0.0401358	0.0399379	0.127069	0.26806	0.343142	0.389932	0.436438	0.468329	0.515175	0.546356	0.574872	0.597096	0.609719	0.617031	0.625776	0.62978	0.632369	0.632992	0.636907	0.626112	0.630704	0.625044
0.876	0.0397579	0.0388264	0.0655357	0.0408979	0.0410904	0.128033	0.26907	0.344885	0.389575	0.435976	0.468699	0.514141	0.545932	0.57395	0.596765	0.609543	0.617036	0.624685	0.630274	0.632697	0.634075	0.63752	0.627451	0.628753	0.628533
0.882	0.0405049	0.0387168	0.0386369	0.0384486	0.0401522	0.129173	0.269532	0.345552	0.391318	0.434929	0.468605	0.515102	0.546771	0.576074	0.595967	0.609772	0.616987	0.626002	0.630604	0.632592	0.633839	0.636036	0.629977	0.627961	0.627157
0.888	0.041561	0.0379428	0.0406969	0.0401153	0.0428304	0.129599	0.267218	0.345629	0.390633	0.435497	0.4683	0.514126	0.545929	0.576701	0.595748	0.610415	0.61683	0.62406	0.629283	0.632186	0.633393	0.633931	0.627583	0.629716	0.62313
0.894	0.044534	0.0663024	0.0411131	0.0400045	0.0429922	0.129254	0.268684	0.347644	0.389753	0.435344	0.468214	0.514127	0.544305	0.576033	0.595531	0.610384	0.616892	0.62494	0.63073	0.632145	0.632941	0.632782	0.629917	0.624838	0.620971
0.9	0.0445096	0.0658176	0.0417226	0.0407044	0.0434329	0.127931	0.271874	0.348674	0.390852	0.435282	0.47008	0.512483	0.544141	0.576001	0.595822	0.611576	0.616466	0.624618	0.629799	0.632698	0.633354	0.631269	0.628445	0.623078	0.623075
0.906	0.0450497	0.064917	0.0424453	0.0678813	0.0426819	0.128307	0.268528	0.347152	0.390986	0.433571	0.470192	0.510975	0.544915	0.574993	0.596342	0.611704	0.617441	0.625578	0.629738	0.632192	0.634801	0.633088	0.626301	0.627416	0.622919
0.912	0.0469485	0.0654069	0.0429501	0.0697239	0.0435507	0.127851	0.266643	0.346795	0.390231	0.434374	0.468556	0.511246	0.545985	0.575867	0.596405	0.610723	0.617691	0.626086	0.630139	0.633765	0.635365	0.635021	0.625879	0.626047	0.622252
0.918	0.0450893	0.0678259	0.043338	0.0433068	0.0445629	0.12561	0.263894	0.344324	0.390727	0.434865	0.469347	0.510825	0.546168	0.576085	0.596167	0.610787	0.617498	0.626005	0.630795	0.633492	0.636788	0.63675	0.625262	0.624773	0.621219
0.924	0.0536447	0.0408787	0.0459799	0.0468381	0.0482971	0.124849	0.262506	0.341894	0.391347	0.43348	0.470514	0.511297	0.546655	0.575743	0.596316	0.611352	0.619642	0.625509	0.630584	0.632862	0.635768	0.637286	0.624113	0.62552	0.621222
0.93	0.0529653	0.0431699	0.0479833	0.0480059	0.0496898	0.123782	0.262216	0.339608	0.390776	0.434416	0.469954	0.512071	0.546596	0.575822	0.596188	0.610116	0.619797	0.625135	0.63112	0.634062	0.635758	0.639158	0.624612	0.625652	0.624035
0.936	0.0537248	0.0433194	0.0486501	0.0486109	0.0483419	0.122492	0.259282	0.338975	0.388939	0.4343	0.469521	0.513953	0.547127	0.576505	0.596522	0.61058	0.620294	0.625844	0.631013	0.632333	0.633608	0.638979	0.625141	0.626281	0.624317
0.942	0.0524158	0.0448182	0.0500605	0.0509748	0.0490429	0.122154	0.258183	0.338136	0.38853	0.433781	0.469071	0.513385	0.546462	0.577162	0.596107	0.610775	0.621153	0.62665	0.63157	0.632389	0.635636	0.63961	0.621749	0.625489	0.62089
0.948	0.0516678	0.0454026	0.0497505	0.0496913	0.0494364	0.120698	0.253217	0.339464	0.387483	0.435821	0.469949	0.512964	0.547376	0.576831	0.595992	0.611071	0.620633	0.624974	0.630455	0.632706	0.636562	0.637651	0.626669	0.625703	0.624653
0.954	0.0509221	0.0454269	0.0498617	0.050707	0.0499611	0.119527	0.252635	0.337545	0.386184	0.434342	0.469737	0.512625	0.546543	0.57671	0.596557	0.610584	0.620284	0.625369	0.632066	0.632749	0.636263	0.637716	0.628524	0.627107	0.623189
0.96	0.0512287	0.0470342	0.0508113	0.0505416	0.048477	0.119418	0.250037	0.335608	0.385277	0.432598	0.469681	0.511894	0.545927	0.577036	0.595558	0.611192	0.620502	0.625264	0.632351	0.63166	0.637143	0.638767	0.626702	0.624671	0.62311
0.966	0.0501822	0.0477646	0.051105	0.0499905	0.0475904	0.118642	0.248585	0.334677	0.385282	0.433306	0.468521	0.512292	0.547061	0.57653	0.596121	0.610729	0.62006	0.626216	0.630162	0.632792	0.63521	0.638579	0.626311	0.625431	0.626104
0.972	0.0523511	0.0484544	0.0503714	0.0498304	0.04815	0.118542	0.244758	0.331667	0.383424	0.431927	0.467644	0.511022	0.546772	0.576115	0.596576	0.610505	0.61959	0.626349	0.630903	0.632635	0.636001	0.636591	0.626294	0.623484	0.629547
0.978	0.053298	0.0502876	0.0496469	0.0493914	0.0479574	0.117615	0.240794	0.329243	0.38212	0.432117	0.466223	0.511336	0.545137	0.575235	0.595681	0.609496	0.619042	0.627047	0.630127	0.632151	0.634134	0.638301	0.627375	0.625006	0.627443
0.984	0.0545132	0.0498076	0.0494007	0.0501011	0.0482489	0.116812	0.240284	0.326244	0.382179	0.431039	0.464674	0.510048	0.545037	0.575124	0.596281	0.610224	0.619019	0.627101	0.630341	0.63212	0.635266	0.640017	0.625865	0.625035	0.627695
0.99	0.0546123	0.049592	0.0483698	0.04969	0.0499867	0.116097	0.23889	0.327098	0.381901	0.429784	0.46403	0.508122	0.54452	0.574127	0.596044	0.610348	0.619226	0.626668	0.629785	0.632389	0.635859	0.63822	0.630481	0.625195	0.628119
0.996	0.0543597	0.0488331	0.0747647	0.0485106	0.0494509	0.116209	0.238835	0.324941	0.380886	0.428952	0.46421	0.507254	0.542887	0.573843	0.596094	0.610476	0.619377	0.626187	0.629152	0.630465	0.634019	0.636468	0.630753	0.624303	0.625745
1.002	0.0538866	0.0471484	0.0482335	0.0485806	0.0496157	0.114866	0.238866	0.324338	0.378346	0.429078	0.463767	0.507166	0.543212	0.572775	0.595949	0.609452	0.619297	0.624904	0.628551	0.631003	0.633501	0.633185	0.630148	0.623706	0.62839
1.008	0.0499576	0.0477615	0.0449549	0.0472439	0.0471019	0.114427	0.237348	0.323673	0.378184	0.427483	0.463036	0.505494	0.54138	0.572362	0.595718	0.610921	0.61913	0.626047	0.628822	0.632505	0.633928	0.634876	0.625189	0.621937	0.627657
1.014	0.048627	0.0472894	0.0448903	0.0471306	0.0465559	0.114142	0.234867	0.322429	0.377511	0.427323	0.461186	0.503968	0.541441	0.57241	0.595546	0.610828	0.620247	0.625664	0.629424	0.632577	0.634693	0.635964	0.624475	0.618001	0.619876
1.02	0.0478533	0.0473766	0.0447293	0.0450317	0.0454566	0.113201	0.232098	0.323796	0.376792	0.426819	0.459709	0.500917	0.539895	0.573017	0.59579	0.609974	0.619476	0.62481	0.630425	0.632698	0.633943	0.632703	0.622746	0.621555	0.623297
1.026	0.0440944	0.0435437	0.0423978	0.0463898	0.0450182	0.10854	0.228785	0.321905	0.376133	0.425224	0.457708	0.502107	0.540046	0.572668	0.594549	0.608799	0.619602	0.623776	0.630143	0.633068	0.63339	0.63273	0.6233	0.623206	0.622801
1.032	0.043889	0.0417364	0.043131	0.0442669	0.0436287	0.106535	0.226616	0.319256	0.375438	0.422236	0.45743	0.501745	0.53968	0.571471	0.595509	0.609962	0.618851	0.623799	0.63058	0.632853	0.634375	0.631726	0.625265	0.621071	0.623457
1.038	0.0431673	0.0428661	0.0437016	0.0450124	0.0433042	0.10697	0.226083	0.318003	0.374525	0.42374	0.456276	0.499472	0.538761	0.570407	0.595135	0.609768	0.618793	0.624122	0.630056	0.632178	0.633281	0.631352	0.624454	0.618773	0.619676
1.044	0.0423032	0.0427451	0.0415274	0.0428332	0.042542	0.104381	0.224513	0.314934	0.374	0.42184	0.45538	0.49892	0.538245	0.567574	0.594587	0.608689	0.619001	0.626251	0.63089	0.63298	0.635115	0.630731	0.623062	0.619159	0.619149
1.05	0.0404451	0.0423741	0.0412354	0.0436137	0.0420359	0.102197	0.219626	0.311553	0.37246	0.420522	0.455626	0.498815	0.538084	0.567114	0.593451	0.607827	0.619061	0.626099	0.630434	0.632338	0.63497	0.632147	0.62633	0.620944	0.622852
1.056	0.0390371	0.0402906	0.0393223	0.0414108	0.0426492	0.101044	0.219152	0.309919	0.370871	0.418795	0.453861	0.498172	0.536751	0.567112	0.59318	0.606849	0.617368	0.625495	0.630051	0.632656	0.635566	0.634085	0.626817	0.617594	0.626466
1.062	0.039034	0.04028	0.0396676	0.040015	0.0418322	0.0989474	0.213742	0.305969	0.369716	0.417475	0.454026	0.497617	0.535829	0.565108	0.590712	0.607257	0.616234	0.624598	0.630358	0.631661	0.634637	0.634626	0.626599	0.617082	0.625617
1.068	0.0399	0.0396755	0.0402641	0.0401048	0.0429535	0.100495	0.212967	0.302444	0.369541	0.416997	0.453227	0.497141	0.534138	0.56577	0.591095	0.605529	0.616972	0.624894	0.629992	0.632167	0.63799	0.633862	0.62419	0.620062	0.623358
1.074	0.0391138	0.0646623	0.0399925	0.0394887	0.0416372	0.0970802	0.210411	0.298581	0.366774	0.415461	0.452354	0.497036	0.533243	0.566577	0.59036	0.60567	0.617211	0.625413	0.630546	0.632352	0.639105	0.634386	0.624634	0.617742	0.625113
1.08	0.0397491	0.037204	0.0414314	0.0392883	0.0418443	0.0953441	0.208148	0.297637	0.367374	0.414685	0.450903	0.493521	0.532368	0.565121	0.588932	0.605338	0.616748	0.626792	0.62972	0.634248	0.638888	0.63577	0.623764	0.621755	0.621152
1.086	0.0390182	0.037568	0.0406092	0.0405143	0.0410266	0.0918057	0.20236	0.294377	0.363169	0.412748	0.447681	0.492676	0.530219	0.564381	0.587358	0.60564	0.615647	0.626088	0.629512	0.633667	0.63832	0.632942	0.62524	0.621893	0.624296
1.092	0.0389689	0.0380619	0.0422811	0.0409772	0.0406479	0.092891	0.200171	0.290912	0.362257	0.413038	0.446413	0.492093	0.528436	0.564015	0.586598	0.604096	0.615339	0.62421	0.629592	0.632597	0.638582	0.633747	0.627111	0.622934	0.629184
1.098	0.0365241	0.0383702	0.0429546	0.0400081	0.0407331	0.0908953	0.198058	0.285909	0.358931	0.410587	0.445036	0.489157	0.526307	0.561469	0.585083	0.603795	0.615286	0.623607	0.62955	0.631153	0.634124	0.635839	0.625623	0.62386	0.624306
1.104	0.0642199	0.0400031	0.0417026	0.0405202	0.0405403	0.0868923	0.191434	0.283297	0.355609	0.408929	0.443299	0.489014	0.525847	0.56057	0.584587	0.603713	0.615679	0.623482	0.627901	0.631453	0.634368	0.633984	0.628114	0.618202	0.617989
1.11	0.06177	0.0396637	0.0427432	0.0393963	0.0404461	0.0881185	0.186559	0.281826	0.353331	0.407746	0.441163	0.486383	0.523249	0.558798	0.583336	0.603966	0.615224	0.622184	0.627824	0.631266	0.633258	0.63541	0.624973	0.617572	0.620618
1.116	0.0337185	0.039276	0.0418239	0.0399076	0.0409583	0.0873047	0.183778	0.277054	0.349724	0.406365	0.440569	0.484396	0.522345	0.557574	0.583109	0.60398	0.614644	0.62259	0.627958	0.630762	0.635421	0.635508	0.624826	0.617237	0.620708
1.122	0.034409	0.039143	0.0409175	0.0404152	0.0412118	0.0869046	0.17912	0.271604	0.346526	0.405779	0.439805	0.484389	0.521283	0.555052	0.582055	0.60256	0.613859	0.623712	0.628225	0.632094	0.635134	0.634177	0.623737	0.622119	0.621908
1.128	0.0335238	0.04114	0.0379553	0.0400722	0.0418944	0.0874685	0.176886	0.270532	0.345745	0.404546	0.438458	0.483001	0.520389	0.553616	0.581194	0.601759	0.613618	0.622522	0.628236	0.631775	0.634351	0.634197	0.625546	0.622081	0.62204
1.134	0.0353494	0.0392133	0.0382164	0.0378219	0.0404906	0.0843775	0.173745	0.267173	0.342849	0.402783	0.436145	0.481584	0.517039	0.551507	0.580964	0.602817	0.613722	0.622109	0.62725	0.631872	0.635105	0.634975	0.633156	0.623773	0.627756
1.14	0.0330701	0.039907	0.0365504	0.0370589	0.0408716	0.0813488	0.174623	0.264782	0.340594	0.39977	0.43513	0.480516	0.515669	0.548371	0.580406	0.601864	0.613674	0.62155	0.626508	0.632866	0.635747	0.636608	0.628305	0.620407	0.630285
1.146	0.0353972	0.0393776	0.0361923	0.0374238	0.0401309	0.0806698	0.173863	0.264077	0.339467	0.398492	0.432561	0.477447	0.51457	0.546894	0.579419	0.600507	0.612635	0.621631	0.626425	0.632406	0.635366	0.636822	0.625607	0.62114	0.624377
1.152	0.0356612	0.0379462	0.0362161	0.0350141	0.038281	0.0809502	0.168165	0.257757	0.333996	0.396437	0.430924	0.47511	0.511679	0.545082	0.576882	0.600172	0.610902	0.620784	0.626087	0.632951	0.633502	0.635292	0.629291	0.624107	0.622106
1.158	0.0353454	0.0360969	0.0356501	0.0355072	0.0390591	0.0800413	0.165727	0.254944	0.331884	0.394979	0.429723	0.473904	0.510481	0.5444	0.576282	0.600401	0.610385	0.620613	0.625878	0.633419	0.633265	0.634489	0.631521	0.623352	0.622702
1.164	0.0360896	0.0355987	0.0355071	0.0354535	0.0368715	0.0764503	0.163203	0.254209	0.329378	0.393966	0.428893	0.472383	0.51009	0.543527	0.573826	0.599356	0.609027	0.620167	0.625272	0.632033	0.630493	0.635731	0.630078	0.620532	0.622509
1.17	0.0344589	0.0336152	0.0334008	0.0612895	0.036026	0.07275	0.162374	0.252312	0.326307	0.392504	0.426635	0.470967	0.508351	0.541683	0.573459	0.597252	0.608293	0.620468	0.624639	0.63184	0.630869	0.636144	0.627551	0.62207	0.61983
1.176	0.0345454	0.0339994	0.0322323	0.0606167	0.035481	0.0703813	0.159242	0.249809	0.325862	0.39007	0.426928	0.468482	0.507285	0.540367	0.572684	0.596085	0.608071	0.619792	0.624272	0.631124	0.631728	0.637856	0.626352	0.625002	0.619907
1.182	0.0343775	0.0345784	0.0332937	0.0306984	0.0352894	0.0665066	0.157946	0.24839	0.32215	0.38697	0.42299	0.466782	0.505235	0.536641	0.570251	0.595152	0.607354	0.618525	0.62477	0.630639	0.631974	0.638107	0.628614	0.621179	0.620332
1.188	0.0340385	0.0340999	0.033221	0.0299141	0.0352049	0.0652489	0.14795	0.241993	0.319879	0.383628	0.419627	0.466922	0.503616	0.534571	0.568237	0.592195	0.606453	0.618854	0.624341	0.62982	0.63253	0.639996	0.633036	0.621174	0.617622
1.194	0.0345093	0.0338091	0.0331836	0.0575071	0.0353831	0.0629903	0.1436	0.238306	0.318234	0.381927	0.417771	0.466093	0.502215	0.533426	0.565854	0.591251	0.604761	0.617631	0.623322	0.629643	0.63262	0.639508	0.633974	0.621732	0.618025
1.2	0.0338886	0.0332828	0.0321701	0.0296785	0.0343133	0.061394	0.140893	0.235317	0.316195	0.380216	0.416335	0.464312	0.498378	0.531355	0.563179	0.590543	0.604563	0.616108	0.622696	0.629429	0.633003	0.642125	0.637203	0.620346	0.620697
1.206	0.0352789	0.0333412	0.0334831	0.0302216	0.0336308	0.0584854	0.136133	0.229647	0.315774	0.377503	0.41503	0.460136	0.494216	0.52991	0.562589	0.5891	0.6034	0.615048	0.621703	0.629378	0.631079	0.638128	0.6373	0.623402	0.6221
1.212	0.0346993	0.031725	0.0324815	0.058591	0.0315656	0.0563253	0.13017	0.225795	0.309468	0.375783	0.411493	0.45768	0.492244	0.526096	0.559425	0.586117	0.601901	0.614588	0.620777	0.627204	0.631749	0.635974	0.63776	0.623725	0.618921
1.218	0.0349104	0.0304061	0.0329701	0.0296588	0.0306594	0.0525894	0.124767	0.222829	0.305227	0.372249	0.407585	0.455814	0.4899	0.523128	0.557471	0.585554	0.600723	0.612999	0.620088	0.625335	0.630613	0.63392	0.637039	0.623632	0.625513
1.224	0.0347769	0.0307811	0.0334764	0.0286298	0.0308308	0.051314	0.122248	0.218219	0.302398	0.370121	0.407179	0.454636	0.489001	0.52135	0.556391	0.585205	0.59861	0.612552	0.617561	0.625565	0.629662	0.634569	0.634113	0.624897	0.624317
1.23	0.034875	0.0298647	0.0328556	0.0296026	0.0302924	0.0509103	0.117131	0.210608	0.296423	0.366818	0.40504	0.452449	0.486217	0.520925	0.553031	0.583777	0.597865	0.612416	0.618857	0.62807	0.629396	0.635168	0.633442	0.625386	0.622211
1.236	0.0344573	0.0305793	0.0321845	0.029987	0.030937	0.0508618	0.112331	0.202976	0.290574	0.362176	0.403418	0.449075	0.485189	0.518302	0.550865	0.582017	0.597404	0.609761	0.619546	0.627813	0.629724	0.633702	0.63317	0.622382	0.623242
1.242	0.0340246	0.031096	0.0312036	0.0298623	0.0289647	0.0501774	0.107686	0.200183	0.287306	0.358932	0.399132	0.44714	0.483048	0.516289	0.548169	0.580096	0.596447	0.610102	0.618639	0.626122	0.627359	0.634408	0.633678	0.624446	0.62662
1.248	0.0346636	0.0314086	0.0314136	0.0302455	0.0314059	0.0527628	0.101782	0.19256	0.281982	0.353751	0.395611	0.444938	0.480544	0.513401	0.547122	0.576918	0.59466	0.608233	0.618467	0.625828	0.627029	0.632882	0.633377	0.62429	0.62385
1.254	0.0349443	0.0310906	0.0307272	0.0296564	0.0315036	0.0537029	0.0997807	0.187345	0.276438	0.350114	0.391511	0.442544	0.477714	0.510449	0.54285	0.575132	0.592919	0.607833	0.61646	0.625728	0.626935	0.633556	0.632511	0.624851	0.619314
1.26	0.0346099	0.031929	0.0311332	0.0305895	0.0331237	0.0528048	0.0969358	0.17579	0.270062	0.346114	0.386904	0.439314	0.47707	0.508214	0.541363	0.572694	0.590065	0.608183	0.614929	0.623829	0.62666	0.633999	0.632039	0.62537	0.620259
1.266	0.0335736	0.0291722	0.0319307	0.0310174	0.0315263	0.0506427	0.0956988	0.17002	0.260549	0.343403	0.386303	0.437441	0.474513	0.506705	0.5387	0.569924	0.58802	0.605927	0.61509	0.624028	0.624573	0.634222	0.628981	0.625139	0.620834
1.272	0.0329976	0.0311352	0.0328492	0.0322666	0.033704	0.0505272	0.0947071	0.16636	0.254984	0.337854	0.383768	0.434315	0.471495	0.502781	0.536357	0.567454	0.58516	0.604511	0.614368	0.622754	0.624019	0.633806	0.629421	0.623505	0.621588
1.278	0.0317047	0.0302427	0.0341201	0.0319563	0.0340462	0.0482578	0.0913168	0.163075	0.250765	0.329731	0.379451	0.430299	0.468781	0.501494	0.534134	0.563567	0.583588	0.602218	0.613492	0.621496	0.625776	0.630818	0.630713	0.6248	0.620991
1.284	0.0328757	0.0314138	0.0332502	0.0314701	0.0324377	0.0480967	0.0895258	0.160463	0.242635	0.325514	0.374396	0.425879	0.466585	0.499143	0.532146	0.56155	0.579724	0.59888	0.612542	0.620309	0.624451	0.630952	0.630398	0.622392	0.619723
1.29	0.0317687	0.0304065	0.031541	0.0323746	0.0330653	0.0473658	0.0869425	0.157537	0.235716	0.322908	0.368824	0.4238	0.463042	0.496568	0.528289	0.559519	0.577987	0.5967	0.611736	0.61986	0.622967	0.629757	0.628518	0.624258	0.621797
1.296	0.0301944	0.0306763	0.0296818	0.032389	0.0328272	0.0492796	0.0831434	0.152474	0.232396	0.318162	0.363645	0.417974	0.455693	0.491309	0.52528	0.557358	0.574892	0.594355	0.60977	0.618159	0.623201	0.628528	0.62931	0.624645	0.619284
1.302	0.0579762	0.0322372	0.0304683	0.0320467	0.032486	0.0472863	0.0821179	0.146619	0.226815	0.311478	0.36023	0.415207	0.452889	0.488581	0.522852	0.55459	0.571742	0.590174	0.605695	0.616434	0.621149	0.626625	0.626731	0.626365	0.620257
1.308	0.058289	0.0321592	0.0311326	0.0315828	0.0323581	0.0484704	0.0803864	0.144592	0.22223	0.307358	0.355325	0.409233	0.447662	0.484747	0.518875	0.550739	0.56874	0.587334	0.604908	0.615554	0.619831	0.62598	0.628127	0.627785	0.620299
1.314	0.0580545	0.0314827	0.0329824	0.0319543	0.032606	0.0480718	0.0769446	0.13995	0.217172	0.303373	0.352722	0.406377	0.445158	0.480705	0.516704	0.547677	0.565818	0.585018	0.602755	0.614599	0.619037	0.62767	0.629864	0.627083	0.62068
1.32	0.0587929	0.0314567	0.0320026	0.0318926	0.0313215	0.0480689	0.0759705	0.137525	0.211382	0.29941	0.349037	0.403134	0.440529	0.475086	0.512248	0.545754	0.563808	0.583616	0.601445	0.61276	0.617911	0.628244	0.630688	0.625675	0.622636
1.326	0.0302802	0.0307689	0.0306517	0.0582284	0.0309451	0.0474289	0.0767919	0.13692	0.207693	0.295154	0.34375	0.398128	0.434997	0.471194	0.509476	0.54178	0.560957	0.579721	0.599661	0.612509	0.61548	0.627007	0.62886	0.625105	0.624331
1.332	0.0309602	0.0307715	0.0311257	0.0318798	0.0300829	0.0448065	0.0748922	0.130823	0.202324	0.289228	0.337257	0.39306	0.428967	0.466446	0.504988	0.537446	0.5571	0.576904	0.597007	0.609172	0.614997	0.624749	0.626025	0.625572	0.623323
1.338	0.0320407	0.0563369	0.0296799	0.0582603	0.0297785	0.0437877	0.0716172	0.126959	0.19668	0.28437	0.334536	0.390281	0.425662	0.462439	0.503474	0.536323	0.555257	0.575439	0.594021	0.608326	0.614009	0.623566	0.626622	0.622859	0.626576
1.344	0.0339398	0.0580088	0.0308517	0.0600105	0.0316197	0.0429814	0.0688227	0.122858	0.189474	0.277927	0.329251	0.384596	0.421676	0.458427	0.495994	0.531277	0.550893	0.572197	0.591882	0.605821	0.61333	0.624811	0.62686	0.622804	0.623365
1.35	0.0346528	0.0575569	0.0312524	0.058238	0.0343009	0.042223	0.0698082	0.120213	0.185818	0.274112	0.324193	0.378032	0.416448	0.455215	0.488761	0.527213	0.5456	0.57172	0.588915	0.602697	0.610509	0.622982	0.626989	0.623992	0.626294
1.356	0.0333476	0.0309978	0.0316501	0.0590317	0.0613615	0.0424358	0.0675212	0.116166	0.182199	0.265024	0.319594	0.373105	0.412512	0.450029	0.485087	0.522487	0.540023	0.566979	0.58609	0.601455	0.609784	0.621703	0.627417	0.627842	0.6249
1.362	0.0329197	0.030402	0.0340532	0.0299283	0.035128	0.0402327	0.0655892	0.112987	0.175221	0.257799	0.31275	0.370678	0.409578	0.444542	0.482185	0.518021	0.537707	0.561686	0.582886	0.600206	0.608065	0.618963	0.628771	0.62961	0.625942
1.368	0.032338	0.0331831	0.0601618	0.0301827	0.0639684	0.0404881	0.063332	0.10984	0.172418	0.253968	0.306239	0.366771	0.40538	0.440484	0.476498	0.514661	0.534237	0.557942	0.579657	0.597374	0.607417	0.617968	0.626763	0.630567	0.627819
1.374	0.0316914	0.0326603	0.0616377	0.0320457	0.0373302	0.0688498	0.0597688	0.107235	0.166695	0.247095	0.298259	0.361419	0.400336	0.435236	0.472312	0.510057	0.529874	0.554576	0.576795	0.595548	0.604758	0.617265	0.62547	0.628842	0.630197
1.38	0.0318488	0.0597495	0.0598937	0.0334321	0.0349064	0.0406071	0.0580321	0.10192	0.161469	0.241239	0.294568	0.357923	0.396544	0.43161	0.469808	0.506376	0.527243	0.550646	0.574395	0.592893	0.601389	0.617358	0.624349	0.629234	0.627999
1.386	0.0318593	0.0596749	0.0600081	0.0352833	0.0611785	0.0415535	0.0588516	0.099658	0.156168	0.235546	0.287757	0.352477	0.39418	0.427379	0.464328	0.498563	0.522441	0.547744	0.570236	0.588982	0.598901	0.617375	0.624096	0.627536	0.626915
1.392	0.032976	0.0317057	0.0591456	0.034377	0.0600129	0.0413109	0.0571786	0.0947552	0.152976	0.23093	0.283519	0.347065	0.388757	0.423137	0.461849	0.495649	0.521027	0.544334	0.56668	0.586056	0.598435	0.61587	0.625202	0.628145	0.62654
1.398	0.032914	0.0324686	0.0315185	0.0336308	0.0349573	0.0422408	0.0563813	0.0911097	0.144078	0.22291	0.276512	0.341454	0.383717	0.418525	0.456689	0.490444	0.513888	0.538911	0.56302	0.582788	0.594396	0.613763	0.624889	0.62731	0.625233
1.404	0.0332526	0.0334528	0.0324981	0.0338232	0.0363576	0.0432157	0.0547318	0.0869726	0.1362	0.214759	0.272299	0.333777	0.377111	0.411428	0.450987	0.482975	0.507574	0.534621	0.558707	0.578811	0.588999	0.610554	0.623565	0.62271	0.626908
1.41	0.0331	0.0343186	0.0330543	0.0330001	0.0356187	0.0424287	0.0540752	0.0841058	0.13146	0.209828	0.270643	0.328494	0.370837	0.407126	0.445015	0.48022	0.502353	0.530874	0.554602	0.576041	0.586206	0.60985	0.620984	0.625912	0.63496
1.416	0.0317497	0.0330687	0.0326655	0.0341273	0.0343105	0.042691	0.05568	0.0811623	0.127825	0.203314	0.26343	0.322755	0.363846	0.400609	0.440026	0.475346	0.497231	0.527577	0.550397	0.571592	0.58411	0.608021	0.618941	0.625661	0.629253
1.422	0.0313166	0.0330696	0.0324122	0.0338951	0.034399	0.0433848	0.0528301	0.0779015	0.125125	0.193601	0.257359	0.31666	0.357485	0.395514	0.436304	0.47188	0.493772	0.524595	0.545119	0.567748	0.581023	0.605973	0.617791	0.623206	0.628896
1.428	0.0309487	0.0329239	0.0314266	0.0334097	0.0337776	0.0427659	0.0537061	0.077047	0.119377	0.187261	0.251969	0.308359	0.351762	0.3886	0.428409	0.468648	0.489123	0.518256	0.538686	0.564555	0.576953	0.601505	0.619547	0.625109	0.626579
1.434	0.0309495	0.0320826	0.0303753	0.0588426	0.0342045	0.0420635	0.0539864	0.0758144	0.115025	0.18007	0.241822	0.299721	0.34644	0.382087	0.422165	0.463181	0.484648	0.513579	0.534786	0.559585	0.573546	0.596977	0.617442	0.626685	0.627085
1.44	0.0302979	0.0322059	0.0321428	0.0595837	0.0613798	0.0429821	0.0509353	0.074299	0.108018	0.174033	0.233368	0.294087	0.337154	0.376303	0.41587	0.459288	0.479333	0.508697	0.532236	0.554938	0.568531	0.593959	0.617448	0.62679	0.622695
1.446	0.0312939	0.0310945	0.0316591	0.0600006	0.060099	0.0408464	0.0495639	0.0726109	0.102793	0.167848	0.222318	0.286682	0.331406	0.371954	0.410142	0.452489	0.473307	0.503244	0.527905	0.55102	0.563826	0.589776	0.615517	0.624442	0.621607
1.452	0.0289796	0.030916	0.059732	0.031793	0.0593644	0.0695671	0.0525554	0.0709392	0.102451	0.161122	0.216801	0.276444	0.323906	0.364635	0.403072	0.44753	0.466904	0.495482	0.522289	0.546305	0.557587	0.584309	0.61098	0.620958	0.617725
1.458	0.0285851	0.0300573	0.0312199	0.0309223	0.0317256	0.0670983	0.0514605	0.0676474	0.0970135	0.15513	0.206039	0.273277	0.31786	0.359885	0.395316	0.441378	0.45948	0.49004	0.518332	0.542232	0.554988	0.581908	0.608653	0.619483	0.618185
1.464	0.0284343	0.0298043	0.0322924	0.0309401	0.0315327	0.0662602	0.0517565	0.065412	0.0923477	0.146094	0.20087	0.265137	0.312168	0.352039	0.389027	0.432341	0.452408	0.484066	0.513366	0.536012	0.549731	0.578398	0.606438	0.616977	0.61618
1.47	0.0285835	0.0294238	0.0318729	0.0299257	0.0304894	0.0653307	0.0492665	0.0629976	0.0859762	0.138923	0.196737	0.261854	0.306536	0.344362	0.383394	0.427042	0.445319	0.478227	0.507141	0.52945	0.546086	0.57401	0.602251	0.615795	0.617511
1.476	0.0283341	0.029415	0.0312182	0.0294188	0.0293975	0.0634059	0.0476036	0.0630161	0.0812071	0.127836	0.193164	0.254417	0.296374	0.334319	0.376708	0.420364	0.438536	0.471491	0.499939	0.523244	0.540033	0.570225	0.598243	0.614455	0.614008
1.482	0.02828	0.02964	0.0314717	0.0293734	0.0282481	0.0630731	0.0459716	0.0578557	0.0791367	0.124011	0.182369	0.244039	0.288812	0.325799	0.369128	0.409728	0.431643	0.466659	0.494523	0.516973	0.533769	0.56449	0.594647	0.611094	0.612865
1.488	0.0295171	0.0288378	0.0315336	0.0295792	0.0554975	0.0354488	0.0725647	0.0563029	0.0769777	0.119057	0.174406	0.236982	0.282118	0.317226	0.367117	0.40396	0.426705	0.459336	0.488339	0.511381	0.529649	0.560768	0.591248	0.609195	0.60993
1.494	0.0275795	0.0286628	0.03187	0.0303229	0.0551357	0.0359154	0.0712661	0.0537463	0.0754872	0.110791	0.168639	0.231014	0.276761	0.308151	0.36004	0.396885	0.420191	0.453902	0.481468	0.507058	0.525414	0.557566	0.588625	0.604876	0.606095
1.5	0.0272218	0.0294075	0.0320007	0.0310542	0.0546178	0.0350466	0.0695765	0.05252	0.0718831	0.105418	0.162327	0.223007	0.267317	0.302011	0.349105	0.392836	0.413994	0.444811	0.475159	0.502081	0.519675	0.552283	0.584014	0.601518	0.603564
1.506	0.0277865	0.0288891	0.0317111	0.029833	0.0564568	0.033851	0.0413108	0.0517841	0.066589	0.101015	0.156669	0.215438	0.257149	0.294658	0.340244	0.384915	0.40477	0.434475	0.466882	0.494329	0.51283	0.545019	0.579979	0.593924	0.600423
1.512	0.0272684	0.0288855	0.0322951	0.0297052	0.0561771	0.0350826	0.0413662	0.0508557	0.065199	0.0939193	0.155165	0.209868	0.250539	0.28962	0.329694	0.376455	0.398604	0.427914	0.460703	0.489832	0.506157	0.539671	0.57396	0.590482	0.597285
1.518	0.0275184	0.0294831	0.0336177	0.0295211	0.0570509	0.035014	0.0389959	0.0492969	0.0602317	0.0891987	0.148445	0.201846	0.242543	0.281155	0.32046	0.371404	0.390347	0.418157	0.45071	0.47959	0.498726	0.533661	0.568713	0.587554	0.590765
1.524	0.0276961	0.0306903	0.0329344	0.0302719	0.0302287	0.0348662	0.0383254	0.0464229	0.0581201	0.0857444	0.139079	0.193138	0.237425	0.274522	0.312003	0.3636	0.382477	0.40898	0.444871	0.474877	0.490087	0.526291	0.565542	0.583676	0.584998
1.53	0.0286277	0.031013	0.0339383	0.0316076	0.0315036	0.0347457	0.0379822	0.0437582	0.055453	0.0776595	0.130347	0.185416	0.230272	0.266617	0.305665	0.356822	0.372147	0.400061	0.43629	0.466812	0.48202	0.519302	0.560963	0.57667	0.581619
1.536	0.0282583	0.0310017	0.0327748	0.0318969	0.0303735	0.0330379	0.0388893	0.0415638	0.0541858	0.0747273	0.12253	0.174749	0.221212	0.26061	0.2978	0.346642	0.362567	0.391094	0.426893	0.457324	0.47656	0.510783	0.555264	0.569214	0.578377
1.542	0.0296061	0.0295866	0.0337088	0.0307542	0.0314948	0.0341759	0.0373608	0.0430458	0.0507368	0.069193	0.113572	0.159287	0.214202	0.249402	0.288742	0.336774	0.352202	0.378108	0.417364	0.446273	0.467046	0.501278	0.547848	0.564988	0.572581
1.548	0.0294231	0.030341	0.0330148	0.0309384	0.0293959	0.035331	0.03873	0.0396541	0.0470902	0.0646761	0.108345	0.150884	0.205208	0.242895	0.278719	0.324343	0.343625	0.371018	0.409903	0.437594	0.458054	0.490839	0.541911	0.559881	0.565946
1.554	0.0304803	0.0315126	0.0320048	0.0313034	0.0303008	0.0352353	0.0376954	0.0394643	0.0460005	0.0610712	0.1003	0.139805	0.194781	0.23749	0.268869	0.314696	0.335492	0.365238	0.3987	0.427362	0.446348	0.486601	0.534744	0.555402	0.557487
1.56	0.0301001	0.0309369	0.0326726	0.0301747	0.0304964	0.0340193	0.0382224	0.0392822	0.0432525	0.0580426	0.0936617	0.12927	0.185034	0.2293	0.261164	0.304228	0.327709	0.357437	0.391863	0.417144	0.437506	0.476119	0.525724	0.546411	0.548694
1.566	0.0566829	0.0291056	0.0304003	0.0598779	0.0589897	0.0345515	0.0371955	0.0393003	0.0414779	0.0536542	0.0829502	0.12127	0.176464	0.21826	0.250679	0.291606	0.312599	0.348456	0.380206	0.408793	0.425407	0.467661	0.518725	0.539604	0.543449
1.572	0.0570095	0.0305749	0.0318694	0.0312478	0.0594328	0.0359519	0.0380309	0.0405273	0.0426399	0.0503287	0.0751308	0.10621	0.169099	0.21092	0.243965	0.285066	0.303104	0.332687	0.372455	0.398673	0.416299	0.452728	0.508428	0.531829	0.534434
1.578	0.0576959	0.0310152	0.0313949	0.031272	0.0314575	0.0360136	0.0380579	0.039556	0.0429734	0.0497088	0.0688355	0.100213	0.156947	0.200032	0.233603	0.273722	0.294453	0.326342	0.364428	0.386638	0.409244	0.446143	0.500696	0.522781	0.525788
1.584	0.0308684	0.0307147	0.0329285	0.0326735	0.0328396	0.0360136	0.0387399	0.0386299	0.0418551	0.045949	0.0641439	0.0928559	0.147493	0.190406	0.226816	0.262987	0.288969	0.318376	0.354468	0.378912	0.396802	0.435188	0.493452	0.516373	0.518175
1.59	0.0583977	0.0311868	0.0339341	0.0324417	0.0322844	0.0360956	0.0379142	0.0387376	0.0404983	0.0426203	0.0588765	0.0805078	0.136832	0.184297	0.213151	0.247164	0.27512	0.301904	0.340174	0.3686	0.386824	0.423904	0.485212	0.506401	0.511781
1.596	0.0576715	0.0329903	0.0326352	0.0330959	0.0329182	0.0367879	0.0367311	0.038201	0.0405648	0.0417954	0.0570636	0.0729668	0.124711	0.170592	0.205284	0.232916	0.262387	0.28827	0.331326	0.355722	0.374075	0.412963	0.475157	0.498226	0.502565
1.602	0.057025	0.0330393	0.0319582	0.0334798	0.0330748	0.0369578	0.0363926	0.0385345	0.0423653	0.0427861	0.0531068	0.068684	0.113744	0.159986	0.197403	0.222706	0.253351	0.280611	0.323586	0.34381	0.364543	0.405323	0.464933	0.489819	0.496711
1.608	0.0296629	0.0334635	0.0316377	0.032044	0.0335883	0.0357783	0.0375198	0.0385979	0.0444074	0.0412511	0.0512424	0.0651155	0.104285	0.147016	0.186976	0.209537	0.248394	0.271444	0.30734	0.333654	0.355251	0.396813	0.45253	0.481266	0.489748
1.614	0.0284313	0.0315072	0.0320912	0.0330048	0.0336184	0.034616	0.0380856	0.0380164	0.0669033	0.0439027	0.0480017	0.0636605	0.0910103	0.138592	0.17597	0.199595	0.240328	0.263797	0.299832	0.322699	0.343855	0.383484	0.441985	0.471241	0.478708
1.62	0.0276968	0.0326335	0.0318321	0.0323439	0.0333383	0.0328748	0.0381838	0.0384938	0.0398385	0.0411648	0.0475127	0.0602201	0.0797673	0.12988	0.160857	0.186634	0.23312	0.254847	0.283298	0.307556	0.332978	0.372426	0.428752	0.457872	0.466088
1.626	0.0267245	0.0316842	0.0300274	0.0584305	0.0327122	0.0341667	0.0396196	0.0400993	0.0398503	0.0418004	0.0789264	0.0568082	0.0781117	0.116514	0.145438	0.171745	0.22336	0.244265	0.273436	0.296678	0.318763	0.356301	0.416185	0.443722	0.450893
1.632	0.0267124	0.0580819	0.0301712	0.0312964	0.0318744	0.0355141	0.0399621	0.0404514	0.0386232	0.0416398	0.0789007	0.0558695	0.0758276	0.103636	0.13105	0.153972	0.214436	0.240753	0.265608	0.285984	0.308928	0.342901	0.401545	0.429869	0.44299
1.638	0.0267508	0.0575942	0.0294825	0.0306797	0.0295934	0.0350551	0.041148	0.0388912	0.0391444	0.0375796	0.044843	0.0510076	0.0723172	0.0928215	0.119892	0.136835	0.196219	0.226911	0.251542	0.269224	0.292181	0.324753	0.381288	0.413803	0.428119
1.644	0.0251365	0.0304284	0.0294599	0.0283964	0.0288924	0.0345435	0.0410732	0.0376655	0.0374916	0.0387842	0.0451583	0.0472357	0.0625257	0.0864143	0.104485	0.12216	0.18679	0.213968	0.24181	0.259623	0.279632	0.311279	0.367152	0.400735	0.410789
1.65	0.0252476	0.0282978	0.0288393	0.0272666	0.0271262	0.035376	0.0397707	0.0390358	0.0387303	0.0394977	0.0442827	0.0521409	0.0570361	0.0767606	0.0931807	0.112036	0.16512	0.196643	0.230596	0.249644	0.270669	0.297697	0.354938	0.385719	0.398681
1.656	0.025952	0.0280111	0.028912	0.0283989	0.0268178	0.0357898	0.0397762	0.0397747	0.0385811	0.0393281	0.0444713	0.0505853	0.0570658	0.0729409	0.0867168	0.100659	0.155576	0.191261	0.221318	0.247704	0.261601	0.289322	0.346776	0.374649	0.386299
1.662	0.0279886	0.0280762	0.0290952	0.0260812	0.0552127	0.0366895	0.0387564	0.0391646	0.038402	0.0394668	0.0467477	0.0469105	0.052539	0.068834	0.0805898	0.0949274	0.144889	0.16705	0.202676	0.240218	0.258435	0.283059	0.336221	0.35918	0.37175
1.668	0.0279211	0.0270031	0.0278541	0.026171	0.0814373	0.0342374	0.0389536	0.0399149	0.039078	0.0412303	0.0442505	0.04911	0.0781708	0.065714	0.0738075	0.0856882	0.12984	0.159745	0.193497	0.218713	0.243166	0.277752	0.321621	0.350676	0.361961
1.674	0.0271453	0.0269913	0.0278337	0.0270734	0.0819572	0.0328584	0.0381388	0.0390372	0.0407705	0.0426583	0.0436216	0.0499746	0.0762626	0.0604776	0.0660102	0.0769374	0.119018	0.147252	0.186056	0.196584	0.233117	0.269182	0.309193	0.338795	0.348706
1.68	0.0273406	0.0278817	0.027201	0.0286077	0.0826037	0.0327656	0.0378502	0.0405374	0.040229	0.0429061	0.0446214	0.0468374	0.073569	0.0582796	0.0640662	0.0706541	0.112089	0.1362	0.171451	0.184455	0.219017	0.251079	0.301816	0.33028	0.335128
1.686	0.0271031	0.0279752	0.027543	0.0278606	0.0820952	0.0596343	0.0371416	0.040306	0.040232	0.0419493	0.0444086	0.0428416	0.0454017	0.057698	0.059189	0.0667282	0.103654	0.124838	0.156005	0.172994	0.202587	0.222945	0.287783	0.315624	0.323708
1.692	0.05368	0.0280594	0.0270419	0.0271693	0.0264462	0.0313775	0.0358944	0.0405575	0.0397431	0.0416755	0.0432874	0.0395624	0.0435925	0.054823	0.0767924	0.0605797	0.0963943	0.111965	0.140741	0.15411	0.188438	0.211059	0.272108	0.303802	0.312561
1.698	0.0544195	0.0289068	0.0286101	0.027973	0.0544513	0.0329294	0.036205	0.0399684	0.0381865	0.0402824	0.0410739	0.0392569	0.0410075	0.0525779	0.0751383	0.0587601	0.115538	0.101863	0.129216	0.144485	0.169489	0.195285	0.258056	0.291805	0.302111
1.704	0.0542945	0.0291388	0.0291208	0.028178	0.0546812	0.0322879	0.0363512	0.0393296	0.0660068	0.0413683	0.0410478	0.0370961	0.0400321	0.078742	0.102279	0.0560252	0.10684	0.0953786	0.118442	0.125951	0.160482	0.184416	0.24803	0.277543	0.295734
1.71	0.0274997	0.0297183	0.0564588	0.0551676	0.0535587	0.0309392	0.034936	0.0389594	0.0655496	0.0424566	0.0405946	0.0640726	0.0395414	0.0761689	0.0983156	0.055914	0.0984909	0.0872441	0.107384	0.121328	0.158259	0.176339	0.232411	0.267664	0.291179
1.716	0.0278672	0.0302612	0.0573091	0.0562709	0.0546321	0.0581091	0.0327774	0.0376885	0.0642928	0.0408425	0.063812	0.0651818	0.0417832	0.0484321	0.0998352	0.0522652	0.0629969	0.0769027	0.10022	0.109817	0.145269	0.161322	0.218609	0.259976	0.282971
1.722	0.0270221	0.0566919	0.0565423	0.0554303	0.0557576	0.0568082	0.0329341	0.0369017	0.0371965	0.0381484	0.0924166	0.0681193	0.0424065	0.0459791	0.0461463	0.0461361	0.0806939	0.0707125	0.0901654	0.124319	0.138723	0.159078	0.19311	0.244242	0.272342
1.728	0.0274965	0.0564693	0.0306438	0.0566056	0.0556173	0.057775	0.0327967	0.0388732	0.0380752	0.0382885	0.0633847	0.0660258	0.0393608	0.0433597	0.0429767	0.0718617	0.080429	0.0669888	0.0805094	0.113709	0.12697	0.143438	0.185684	0.230425	0.261087
1.734	0.0532996	0.0572683	0.029294	0.0570995	0.0561601	0.057368	0.0335408	0.0381904	0.0386626	0.0374225	0.0913854	0.0657808	0.0375832	0.041674	0.0704441	0.0725022	0.077051	0.0641308	0.0984088	0.0948637	0.101475	0.11934	0.166965	0.220029	0.249357
1.74	0.0816636	0.0586781	0.0575808	0.0569693	0.0563228	0.0586216	0.0329682	0.0381394	0.038475	0.0374978	0.0359324	0.0915454	0.0628091	0.065972	0.0965354	0.0705074	0.0769908	0.0543954	0.0902558	0.0857656	0.0996897	0.110862	0.145231	0.20003	0.234417
1.746	0.0822032	0.0569871	0.0301052	0.0841928	0.0286038	0.0580965	0.0334694	0.036302	0.0378119	0.0366986	0.0362561	0.0627656	0.0886785	0.0916798	0.0949391	0.0969289	0.0739606	0.0536467	0.0869675	0.0755052	0.0887808	0.103983	0.129688	0.197101	0.224493
1.752	0.0570378	0.0571449	0.0304028	0.0297694	0.0281285	0.0590408	0.0342493	0.037501	0.0370807	0.0360696	0.0351747	0.0634914	0.0616054	0.0651437	0.095202	0.0957362	0.0751042	0.0537165	0.104535	0.0863408	0.0768149	0.0897251	0.113594	0.17026	0.205787
1.758	0.0855127	0.0578687	0.0305937	0.0296561	0.0557252	0.0590531	0.0614187	0.0636715	0.0381399	0.0350276	0.0342829	0.0913391	0.0342951	0.0366837	0.0693495	0.123359	0.0731256	0.0801164	0.105523	0.0801124	0.0741051	0.0837677	0.106045	0.153977	0.194976
1.764	0.085939	0.0578296	0.0313366	0.0846719	0.0570297	0.0585405	0.061153	0.0623743	0.0358251	0.0337829	0.037073	0.0913186	0.0324834	0.0641981	0.0653984	0.147205	0.0738186	0.0749675	0.126193	0.100434	0.0639116	0.0666397	0.0849718	0.145321	0.183388
1.77	0.085769	0.0579422	0.0320328	0.0585568	0.0587603	0.058033	0.0618364	0.0609786	0.0346561	0.0330856	0.0645737	0.0351435	0.0857376	0.0638381	0.0888602	0.11982	0.0722976	0.0469421	0.100865	0.0755771	0.0584443	0.0611733	0.105121	0.127207	0.166842
1.776	0.0849322	0.0584627	0.0592952	0.0589528	0.0588258	0.05886	0.0614767	0.0614876	0.0357645	0.0338664	0.0646574	0.0352835	0.086391	0.0380133	0.090697	0.0912448	0.0960618	0.0729862	0.0463859	0.0750176	0.0537869	0.0823746	0.0959532	0.103905	0.153295
1.782	0.0573579	0.0593317	0.0591809	0.0587265	0.0584101	0.0582218	0.060732	0.0337314	0.0629646	0.0336932	0.0637128	0.0346444	0.0316121	0.0359041	0.0885327	0.117476	0.0948966	0.096157	0.0714581	0.0728383	0.0491377	0.0775052	0.116104	0.123105	0.140788
1.788	0.0839593	0.0591496	0.0318869	0.0585977	0.0577478	0.0583367	0.0345168	0.060571	0.0349586	0.0324234	0.0646454	0.0345794	0.087326	0.0363305	0.0902294	0.088583	0.0909923	0.117607	0.093869	0.0989994	0.0464658	0.07575	0.0827998	0.0827006	0.130162
1.794	0.0837185	0.0587618	0.0315836	0.0851263	0.056815	0.0582221	0.0323138	0.0321687	0.0346653	0.0316571	0.0628451	0.0323535	0.0607263	0.0353102	0.114917	0.0873033	0.117287	0.117563	0.0943763	0.094461	0.0721639	0.0782326	0.10179	0.0705532	0.120518
1.8	0.0570171	0.0574216	0.0321852	0.111707	0.0295576	0.0314673	0.0314267	0.0308181	0.0348291	0.0587277	0.0612276	0.0354621	0.0609814	0.03575	0.114746	0.113616	0.117157	0.0896521	0.119435	0.0912264	0.0702598	0.0994516	0.0978774	0.0673395	0.104752
1.806	0.0301122	0.0845925	0.0316438	0.0836699	0.0293968	0.0304969	0.0296468	0.0300458	0.0354616	0.0576706	0.0881559	0.0330354	0.0614547	0.0345786	0.115706	0.143618	0.115268	0.0897815	0.119023	0.114972	0.0950294	0.0926148	0.072781	0.0598289	0.103739
1.812	0.0296093	0.0573126	0.0294517	0.0561732	0.0302519	0.0325103	0.0309888	0.0293089	0.0352371	0.0590611	0.0616016	0.0344295	0.0357752	0.0623372	0.169406	0.117155	0.115214	0.145979	0.0921237	0.16556	0.0637477	0.0662161	0.0700673	0.0472029	0.139168
1.818	0.0287208	0.055069	0.0552616	0.054291	0.0293668	0.0580821	0.0305882	0.0569034	0.0333646	0.0595369	0.0603729	0.0329898	0.0371623	0.0616031	0.08785	0.115602	0.113943	0.144725	0.0957303	0.142426	0.0625666	0.120578	0.0851408	0.0730045	0.155164
1.824	0.0283068	0.0558916	0.0545323	0.0542984	0.0291186	0.0595612	0.0295506	0.0574887	0.0335819	0.059622	0.0602833	0.0601823	0.0360909	0.0612392	0.0873665	0.0869867	0.113058	0.115332	0.144606	0.196675	0.119523	0.120942	0.142537	0.126838	0.115662
1.83	0.0278	0.0278986	0.0529326	0.0546419	0.0284222	0.0590915	0.057648	0.0576651	0.0325506	0.0340877	0.0611035	0.0590075	0.0620361	0.0600669	0.143018	0.1131	0.114927	0.114371	0.115316	0.168112	0.117706	0.117172	0.145121	0.0676416	0.137512
1.836	0.0278666	0.0559951	0.0538761	0.0819761	0.029027	0.0563799	0.0314394	0.058886	0.0334353	0.0343098	0.0591776	0.032567	0.0620611	0.0607658	0.142429	0.113179	0.194695	0.115069	0.14306	0.114195	0.115678	0.0874534	0.148884	0.0714093	0.181094
1.842	0.0551836	0.0549839	0.0818633	0.0809244	0.0559035	0.0293981	0.0318249	0.0587915	0.0327407	0.0316874	0.060446	0.0332384	0.0604279	0.0600364	0.114289	0.111443	0.221116	0.115515	0.113764	0.167742	0.139699	0.086912	0.145392	0.0715257	0.100765
1.848	0.0553904	0.0545879	0.0813707	0.0527181	0.0279566	0.0284277	0.0332124	0.0594335	0.0325705	0.0329805	0.0602749	0.0614361	0.0576598	0.0600878	0.166986	0.058189	0.220869	0.14222	0.106895	0.112206	0.111586	0.114635	0.165327	0.113591	0.125933
1.854	0.0547296	0.0263089	0.0804248	0.0807757	0.027173	0.0560416	0.0327657	0.0587857	0.0311807	0.0327536	0.0588399	0.034647	0.0579615	0.0603831	0.139107	0.0822313	0.166593	0.117867	0.105254	0.139278	0.0856312	0.0885037	0.19529	0.121066	0.0932922
1.86	0.0551043	0.0527772	0.0796611	0.0807815	0.0532438	0.0274904	0.059197	0.0584518	0.0322886	0.0331943	0.0308462	0.0352208	0.0312323	0.0609082	0.140202	0.109105	0.11372	0.0898103	0.0779177	0.165186	0.141685	0.136362	0.193506	0.11667	0.0928601
1.866	0.0549563	0.0525277	0.0802533	0.0799582	0.0258213	0.0270303	0.0317371	0.0587856	0.0327566	0.0321366	0.0304188	0.0357854	0.0295392	0.0872089	0.111856	0.0836734	0.115024	0.0895619	0.105683	0.138575	0.165577	0.161676	0.168596	0.115622	0.0930778
1.872	0.0537453	0.0243358	0.0798683	0.0802217	0.0247387	0.025893	0.0304093	0.0598325	0.0320478	0.0327856	0.0314126	0.0334981	0.0580945	0.113516	0.139682	0.109973	0.169002	0.116538	0.133892	0.112287	0.136697	0.135214	0.168931	0.19579	0.0906958
1.878	0.0527795	0.0509639	0.0791218	0.107151	0.0250302	0.0255807	0.0295712	0.0321386	0.0318617	0.0335312	0.0314202	0.0333835	0.0562257	0.167507	0.140722	0.0854832	0.143116	0.142608	0.134319	0.057471	0.137307	0.133151	0.140102	0.169712	0.0682726
1.884	0.0525245	0.0232396	0.078701	0.0801998	0.026416	0.0273878	0.0299951	0.0316625	0.0594926	0.0338471	0.0607665	0.0335113	0.0299572	0.116014	0.116165	0.114264	0.143692	0.14293	0.165088	0.109382	0.163282	0.159211	0.168319	0.169631	0.0937742
1.89	0.0541789	0.0232982	0.0521193	0.0527834	0.0269199	0.0269834	0.0312737	0.0313947	0.0314747	0.0345748	0.0608428	0.0324377	0.0302698	0.114379	0.114945	0.114324	0.144445	0.168883	0.113133	0.110194	0.16507	0.15689	0.163648	0.167468	0.091665
1.896	0.0547237	0.0239728	0.0248292	0.0266277	0.0547658	0.0277856	0.0313552	0.0315538	0.0300733	0.0340142	0.0605619	0.0319876	0.0305787	0.0866154	0.114115	0.115154	0.144685	0.169042	0.115308	0.111541	0.16868	0.159021	0.135138	0.16644	0.114973
1.902	0.0260391	0.0242705	0.051909	0.0544596	0.0546876	0.05344	0.0307384	0.0314976	0.0301676	0.0334668	0.0340206	0.033051	0.0588507	0.0884401	0.115511	0.115758	0.145727	0.170888	0.170385	0.1655	0.169014	0.132204	0.164208	0.113335	0.0858244
1.908	0.0540793	0.0247065	0.0242409	0.0832075	0.0538418	0.0262448	0.0297752	0.0592395	0.0571418	0.0609554	0.0331608	0.0345325	0.0618132	0.0326264	0.115664	0.142767	0.170287	0.170186	0.171001	0.192335	0.194914	0.162725	0.13457	0.13354	0.108726
1.914	0.0254788	0.0253154	0.0519172	0.0277539	0.0553281	0.0264792	0.0297664	0.0578917	0.057535	0.059995	0.0314895	0.0331112	0.0333598	0.0323074	0.115272	0.114246	0.170009	0.144404	0.199187	0.193914	0.143424	0.191615	0.108842	0.107414	0.134666
1.92	0.0528269	0.0255726	0.0531249	0.0271838	0.0543828	0.0262348	0.0287315	0.058307	0.0836294	0.0328889	0.0310386	0.0329354	0.0336494	0.0334882	0.0603445	0.0883308	0.168301	0.197003	0.14644	0.246736	0.0885059	0.190016	0.110659	0.138768	0.138749
1.926	0.0524193	0.0251092	0.0538915	0.0273889	0.0256666	0.0536828	0.0284411	0.0312187	0.0568236	0.0317033	0.0303601	0.0332065	0.0338911	0.0606368	0.0609956	0.0602034	0.168114	0.170732	0.118668	0.193701	0.062236	0.192318	0.111179	0.136404	0.166954
1.932	0.0510005	0.0536224	0.0544621	0.0552295	0.0266314	0.0829313	0.0274856	0.0318114	0.0284501	0.0311148	0.031236	0.0337325	0.0602412	0.0872628	0.0590475	0.114451	0.141918	0.14235	0.172147	0.195581	0.0637482	0.167313	0.117683	0.136816	0.169936
1.938	0.0522473	0.0525382	0.109271	0.0273311	0.0264099	0.0532635	0.0552527	0.0594951	0.0280864	0.031096	0.0308507	0.0320333	0.0601796	0.114086	0.0581521	0.116112	0.115049	0.141859	0.142736	0.170674	0.170905	0.192797	0.114679	0.137409	0.142914
1.944	0.052793	0.0541744	0.109989	0.0825462	0.0558542	0.05429	0.0280082	0.0591043	0.0303521	0.0319882	0.0313271	0.0870749	0.0592001	0.113182	0.0856112	0.0890747	0.113133	0.141002	0.169137	0.143059	0.145288	0.166362	0.139909	0.160209	0.168117
1.95	0.0521838	0.10845	0.110353	0.0545393	0.0570478	0.0815501	0.027243	0.0320204	0.0302786	0.0300273	0.0308657	0.0857615	0.084764	0.140101	0.0579352	0.0886272	0.112488	0.140601	0.16872	0.143085	0.116869	0.166051	0.164495	0.183625	0.140639
1.956	0.05288	0.0541564	0.0568048	0.0558545	0.0577315	0.0552075	0.0551418	0.0328085	0.0316616	0.0303343	0.0300602	0.0863555	0.0578044	0.0591517	0.032672	0.0618446	0.113632	0.140759	0.142566	0.114859	0.0909523	0.165759	0.161645	0.213028	0.139981
1.962	0.0539592	0.0553523	0.056016	0.0578596	0.0300063	0.0814754	0.0276625	0.0322922	0.0314067	0.0292288	0.029921	0.0851694	0.0856655	0.113052	0.0326427	0.0870363	0.113692	0.139895	0.168346	0.113884	0.114924	0.14113	0.161082	0.211474	0.136972
1.968	0.0542316	0.0552483	0.0311238	0.0296868	0.0566204	0.054852	0.0270819	0.0577847	0.0305901	0.0586277	0.0295116	0.0587773	0.0852993	0.111522	0.0327188	0.0853894	0.113927	0.167771	0.14022	0.115373	0.141133	0.195567	0.189072	0.183764	0.10907
1.974	0.054583	0.0572696	0.0297843	0.0296692	0.0286498	0.082401	0.0555277	0.0580557	0.0285238	0.0565807	0.0297303	0.0587502	0.0851803	0.0845257	0.0601906	0.113231	0.11365	0.167305	0.140753	0.141714	0.113144	0.192289	0.188592	0.157396	0.133927
1.98	0.0547131	0.0582317	0.031739	0.0315878	0.0305384	0.0838662	0.112737	0.0586819	0.0588815	0.0860414	0.0307135	0.0590606	0.0567192	0.0845442	0.0579383	0.115004	0.0871521	0.166245	0.11553	0.0859349	0.0833453	0.192617	0.186536	0.210247	0.136617
1.986	0.0554945	0.0576031	0.0315024	0.0596738	0.0311572	0.0545665	0.0854205	0.0312314	0.0305415	0.0836803	0.031393	0.0851405	0.058035	0.0833057	0.11339	0.0870823	0.113004	0.166116	0.115681	0.0861819	0.110267	0.136466	0.186921	0.209704	0.136654
1.992	0.0286883	0.030913	0.0327178	0.0585083	0.0321991	0.057087	0.0295949	0.0288139	0.0306306	0.0299663	0.0329693	0.0582518	0.0313471	0.0566996	0.086776	0.0589613	0.0592122	0.16696	0.0867851	0.115557	0.112772	0.135745	0.159849	0.237012	0.0860366
1.998	0.0859968	0.0334791	0.0336988	0.0601233	0.0330412	0.02961	0.0315352	0.0292084	0.0291895	0.0302783	0.0330536	0.0580596	0.0317377	0.0853482	0.0877399	0.0581528	0.0871739	0.195926	0.0857468	0.115065	0.112824	0.13781	0.134545	0.181043	0.0875685
2.004	0.0289833	0.0315638	0.0348118	0.0329013	0.059465	0.035153	0.0310273	0.031004	0.0581033	0.0590096	0.0339106	0.0319351	0.0330166	0.0857153	0.061451	0.0585202	0.141003	0.167846	0.112269	0.115686	0.195432	0.0857893	0.188029	0.188327	0.0859689

## Sheet: Figure 1g
sensor 1		sensor 2	sensor 3	sensor 4	sensor 5	sensor 6
P (mbar)	Hue value	Hue value	Hue value	Hue value	Hue value	Hue value
0	0.0547	0.0602	0.0509	0.0345	0.0515	0.0539
5	0.0284	0.0345	0.0505	0.0375	0.0596	0.0471
10	0.0285	0.0334	0.0523	0.0342	0.057	0.0482
15	0.0333	0.0394	0.0536	0.0392	0.0602	0.0486
20	0.0635	0.0781	0.0849	0.0639	0.0662	0.0496
25	0.1369	0.132	0.1734	0.1386	0.1331	0.1149
30	0.2332	0.2008	0.2654	0.2604	0.2419	0.2389
35	0.3042	0.2615	0.3304	0.3374	0.318	0.3243
40	0.3546	0.3195	0.3765	0.38	0.3713	0.3783
45	0.4018	0.3753	0.4257	0.4227	0.4104	0.4291
50	0.4487	0.4115	0.4607	0.4588	0.4468	0.4638
55	0.4923	0.4474	0.497	0.5038	0.4824	0.5072
60	0.533	0.4766	0.5258	0.5379	0.5199	0.5432
65	0.5663	0.5064	0.5621	0.5723	0.551	0.5728
70	0.5892	0.5317	0.5808	0.5949	0.5741	0.5959
75	0.6093	0.5566	0.595	0.6102	0.593	0.6095
80	0.6255	0.5769	0.6084	0.6201	0.606	0.6193
85	0.6373	0.5902	0.6178	0.6277	0.615	0.6249
90	0.6451	0.6032	0.626	0.634	0.6217	0.6286
95	0.6537	0.6097	0.6315	0.6372	0.6265	0.631
100	0.6573	0.6177	0.6368	0.6405	0.6284	0.6335
110	0.6709	0.646	0.6444	0.6436	0.6332	0.6332
120	0.6843	0.6519	0.6447	0.6364	0.6365	0.6301
130	0.6929	0.6505	0.6447	0.6274	0.6341	0.6237
140	0.6931	0.6523	0.6378	0.633	0.6311	0.6284

## Sheet: Figure 2c
x (mm)	Pressure (mbar)
0.45	50.4
4.23	39
8	34.84
11.9	26.85
15.67	25

## Sheet: Figure 2d
x (mm)	Pressure 150 mbar	error
0.45	120	5
11.85	67	10
15.67	45	5
19.48	10	10
x (mm)	Pressure 100 mbar	error
4.23	67	3
8.05	59	1
11.9	39.86	0
15.6	25.5	2
x (mm)	Pressure 50 mbar	error
0.45	35	1
4.23	24	2
8.05	22	1

## Sheet: Figure 3c
P=70 mbar			P=65 mbar			P=60 mbar			P=55 mbar			P=50 mbar			P=45 mbar			P=40 mbar			P=35 mbar			P=30 mbar			P=25 mbar			P=20 mbar			P=0 mbar
y (mm)	Hue value		y (mm)	Hue value		y (mm)	Hue value		y (mm)	Hue value		y (mm)	Hue value		y (mm)	Hue value		y (mm)	Hue value		y (mm)	Hue value		y (mm)	Hue value		y (mm)	Hue value		y (mm)	Hue value		y (mm)	Hue value
0	33.8996		0	35.8654		0	32.1057		0	38.073		0	32.4194		0	36.4419		0	30.9686		0	36.6565		0	36.3027		0	30.9853		0	34.8927		0	34.3868
0.00565771	33.7079		0.00570613	35.5569		0.00601504	32.7442		0.0057554	37.0526		0.00601504	32.1791		0.00565771	36.6503		0.00565771	30.7185		0.00580552	36.0649		0.00547196	37.581		0.00590842	31.4194		0.00580552	33.7197		0.00585652	33.5475
0.0113154	34.7662		0.0114123	34.4716		0.0120301	33.091		0.0115108	37.4186		0.0120301	32.5202		0.0113154	36.8552		0.0113154	31.2762		0.011611	35.1473		0.0109439	38.2379		0.0118168	31.0371		0.011611	33.2742		0.011713	32.8486
0.0169731	34.4317		0.0171184	33.142		0.0180451	33.1746		0.0172662	37.3819		0.0180451	32.1722		0.0169731	37.4537		0.0169731	30.9527		0.0174165	34.2685		0.0164159	37.5284		0.0177253	31.3035		0.0174165	32.7299		0.0175695	33.5789
0.0226308	35.0583		0.0228245	32.5459		0.0240602	32.5679		0.0230216	38.3101		0.0240602	30.5977		0.0226308	37.2232		0.0226308	31.7785		0.0232221	33.7136		0.0218878	37.6222		0.0236337	30.9882		0.0232221	32.5749		0.0234261	32.9237
0.0282885	36.7213		0.0285307	32.6332		0.0300752	33.5488		0.028777	38.2154		0.0300752	31.0967		0.0282885	37.5496		0.0282885	31.7511		0.0290276	32.4749		0.0273598	37.0477		0.0295421	29.3839		0.0290276	31.4439		0.0292826	31.7246
0.0339463	36.1661		0.0342368	32.6426		0.0360902	32.7585		0.0345324	38.3558		0.0360902	31.0567		0.0339463	37.0702		0.0339463	30.9661		0.0348331	31.9731		0.0328317	37.0559		0.0354505	28.8242		0.0348331	31.1302		0.0351391	31.5002
0.039604	37.4529		0.0399429	33.1195		0.0421053	32.736		0.0402878	37.6789		0.0421053	31.2991		0.039604	35.7956		0.039604	30.3986		0.0406386	31.4223		0.0383037	37.0086		0.0413589	28.2534		0.0406386	30.7813		0.0409956	31.5565
0.0452617	37.763		0.0456491	33.0596		0.0481203	33.1387		0.0460432	37.3052		0.0481203	30.397		0.0452617	35.0159		0.0452617	31.1489		0.0464441	31.6234		0.0437756	37.9931		0.0472674	27.898		0.0464441	30.9139		0.0468521	30.7058
0.0509194	38.805		0.0513552	33.5671		0.0541353	33.3235		0.0517986	35.9433		0.0541353	30.5308		0.0509194	34.348		0.0509194	30.9278		0.0522496	32.1591		0.0492476	37.3003		0.0531758	28.57		0.0522496	31.0122		0.0527086	31.1836
0.0565771	38.6459		0.0570613	33.8086		0.0601504	33.3162		0.057554	35.439		0.0601504	30.1648		0.0565771	33.4798		0.0565771	30.5785		0.0580552	32.0991		0.0547196	38.5169		0.0590842	28.4157		0.0580552	31.1049		0.0585652	31.9213
0.0622348	39.0184		0.0627675	34.2338		0.0661654	33.754		0.0633094	34.1008		0.0661654	30.3517		0.0622348	33.1771		0.0622348	30.3974		0.0638607	32.2395		0.0601915	37.7417		0.0649926	27.2419		0.0638607	31.186		0.0644217	32.1457
0.0678925	37.8176		0.0684736	33.1244		0.0721805	34.0473		0.0690647	33.5716		0.0721805	31.042		0.0678925	32.9009		0.0678925	30.4096		0.0696662	32.3415		0.0656635	36.8421		0.070901	27.8605		0.0696662	30.348		0.0702782	31.8307
0.0735502	36.5945		0.0741797	33.2158		0.0781955	34.8392		0.0748201	32.7103		0.0781955	31.0575		0.0735502	32.2003		0.0735502	30.0898		0.0754717	32.3823		0.0711354	36.6585		0.0768095	29.4892		0.0754717	29.033		0.0761347	31.5598
0.0792079	35.8772		0.0798859	32.5957		0.0842105	34.6667		0.0805755	32.1232		0.0842105	30.9066		0.0792079	32.692		0.0792079	29.4606		0.0812772	31.8902		0.0766074	37.5973		0.0827179	29.2856		0.0812772	29.4345		0.0819912	32.0563
0.0848656	34.978		0.085592	33.7878		0.0902256	34.6095		0.0863309	31.8409		0.0902256	31.5377		0.0848656	32.6259		0.0848656	29.9886		0.0870827	32.0588		0.0820793	36.7197		0.0886263	28.3974		0.0870827	29.9625		0.0878477	31.4064
0.0905233	34.5231		0.0912981	34.2632		0.0962406	34.6707		0.0920863	32.0004		0.0962406	31.9776		0.0905233	32.0636		0.0905233	29.978		0.0928882	30.9082		0.0875513	35.8568		0.0945347	28.8005		0.0928882	30.2472		0.0937042	30.9457
0.096181	33.938		0.0970043	34.3378		0.102256	33.5867		0.0978417	32.2721		0.102256	32.5814		0.096181	32.1885		0.096181	30.1408		0.0986938	31.0857		0.0930233	35.705		0.100443	30.6169		0.0986938	29.7658		0.0995608	31.2672
0.101839	33.5337		0.10271	34.295		0.108271	33.1922		0.103597	32.7789		0.108271	32.7213		0.101839	32.1636		0.101839	30.6679		0.104499	31.12		0.0984952	36.756		0.106352	30.3093		0.104499	28.1587		0.105417	31.3599
0.107496	33.0004		0.108417	34.8172		0.114286	33.3309		0.109353	32.4602		0.114286	33.5626		0.107496	32.5745		0.107496	29.7891		0.110305	30.3456		0.103967	37.9849		0.11226	30.1734		0.110305	28.8968		0.111274	31.1049
0.113154	33.9396		0.114123	34.4561		0.120301	33.9098		0.115108	32.5439		0.120301	34.4851		0.113154	32.8739		0.113154	29.2358		0.11611	29.4529		0.109439	37.7797		0.118168	31.3521		0.11611	28.8641		0.11713	31.4007
0.118812	32.9694		0.119829	34.7177		0.126316	34.8266		0.120863	32.665		0.126316	34.8572		0.118812	32.8225		0.118812	29.6361		0.121916	29.0224		0.114911	38.0779		0.124077	34.1204		0.121916	28.0098		0.122987	30.6401
0.12447	32.2183		0.125535	35.0971		0.132331	35.4761		0.126619	32.5802		0.132331	34.8503		0.12447	31.4672		0.12447	30.7001		0.127721	30.3297		0.120383	37.4496		0.129985	34.184		0.127721	27.2044		0.128843	30.7434
0.130127	31.7581		0.131241	33.907		0.138346	33.9392		0.132374	32.2301		0.138346	35.1004		0.130127	31.1		0.130127	31.7124		0.133527	30.1379		0.125855	36.8144		0.135894	32.603		0.133527	26.6189		0.1347	30.6075
0.135785	30.9665		0.136947	33.3301		0.144361	34.2795		0.138129	31.8539		0.144361	35.7793		0.135785	31.5243		0.135785	31.9563		0.139332	31.4361		0.131327	36.1277		0.141802	32.9808		0.139332	26.6895		0.140556	29.9747
0.141443	29.8792		0.142653	32.9563		0.150376	34.6871		0.143885	31.7177		0.150376	35.8707		0.141443	31.0135		0.141443	31.9951		0.145138	32.3411		0.136799	35.4333		0.14771	33.6377		0.145138	26.02		0.146413	30.1681
0.1471	29.1224		0.148359	32.5177		0.156391	34.7678		0.14964	30.9208		0.156391	36.1359		0.1471	29.714		0.1471	32.2207		0.150943	32.0037		0.142271	35.0082		0.153619	33.6438		0.150943	25.9833		0.152269	30.1612
0.152758	28.5871		0.154066	32.2081		0.162406	34.4357		0.155396	31.2444		0.162406	36.2791		0.152758	29.1032		0.152758	32.6818		0.156749	32.6773		0.147743	35.1289		0.159527	33.8747		0.156749	27.3664		0.158126	29.6385
0.158416	28.2452		0.159772	32.0008		0.168421	33.6128		0.161151	31.2815		0.168421	36.0612		0.158416	29.5928		0.158416	33.386		0.162554	32.3399		0.153215	34.5447		0.165436	31.9702		0.162554	27.9164		0.163982	30.0922
0.164074	28.8613		0.165478	32.5822		0.174436	32.836		0.166906	31.0233		0.174436	35.6397		0.164074	30.8617		0.164074	33.2587		0.16836	34.3917		0.158687	32.9527		0.171344	31.1689		0.16836	28.9437		0.169839	32.1016
0.169731	29.2481		0.171184	32.4708		0.180451	32.41		0.172662	32.0677		0.180451	36.2016		0.169731	30.1514		0.169731	33.88		0.174165	33.9233		0.164159	32.9188		0.177253	29.6663		0.174165	29.7732		0.175695	33.9359
0.175389	28.348		0.17689	33.0579		0.186466	32.2774		0.178417	32.9555		0.186466	36.0845		0.175389	30.5124		0.175389	34.7532		0.179971	34.0718		0.169631	32.2464		0.183161	28.9237		0.179971	30.222		0.181552	33.4753
0.181047	27.7972		0.182596	32.4888		0.192481	31.4096		0.184173	34.2521		0.192481	37.0539		0.181047	31.1428		0.181047	35.829		0.185776	35.0734		0.175103	32.7132		0.189069	30.2134		0.185776	29.6724		0.187408	33.9111
0.186704	28.9033		0.188302	31.9755		0.198496	31.3754		0.189928	35.5826		0.198496	37.0363		0.186704	31.2138		0.186704	36.071		0.191582	35.1269		0.180575	32.9837		0.194978	30.12		0.191582	28.6911		0.193265	34.5949
0.192362	28.7907		0.194009	31.9996		0.204511	32.2346		0.195683	34.5288		0.204511	36.2525		0.192362	32.7797		0.192362	36.6426		0.197388	35.2509		0.186047	34.339		0.200886	30.0718		0.197388	27.6879		0.199122	35.1889
0.19802	29.5716		0.199715	31.8246		0.210526	32.3097		0.201439	35.5059		0.210526	35.1714		0.19802	34.5108		0.19802	36.8625		0.203193	35.2003		0.191518	34.479		0.206795	30.3354		0.203193	28.3003		0.204978	35.5177
0.203678	29.4659		0.205421	31.284		0.216541	31.8229		0.207194	35.439		0.216541	34.5402		0.203678	34.7866		0.203678	37.0286		0.208999	35.104		0.19699	32.488		0.212703	31.2277		0.208999	29.1253		0.210835	35.0747
0.209335	29.9176		0.211127	30.6646		0.222556	31.5508		0.21295	34.6271		0.222556	33.9743		0.209335	35.2803		0.209335	37.0898		0.214804	35.304		0.202462	33.1102		0.218612	32.069		0.214804	29.1012		0.216691	35.8348
0.214993	30.3562		0.216833	31.1534		0.228571	31.1563		0.218705	34.2562		0.228571	33.5231		0.214993	34.8315		0.214993	37.2207		0.22061	35.4117		0.207934	31.9066		0.22452	32.603		0.22061	28.6695		0.222548	36.9233
0.220651	30.4015		0.222539	30.7703		0.234586	30.743		0.22446	34.151		0.234586	33.5173		0.220651	34.9319		0.220651	37.6581		0.226415	35.856		0.213406	31.2946		0.230428	31.7026		0.226415	29.0261		0.228404	36.2256
0.226308	30.4023		0.228245	30.1775		0.240602	29.7789		0.230216	35.2701		0.240602	33.3688		0.226308	34.3386		0.226308	37.7662		0.232221	36.2403		0.218878	30.2052		0.236337	34.9853		0.232221	29.5455		0.234261	35.7687
0.231966	30.1767		0.233951	30.3819		0.246617	29.6895		0.235971	35.5116		0.246617	33.1661		0.231966	34.9878		0.231966	37.7646		0.238026	35.3125		0.22435	30.5304		0.242245	35.4484		0.238026	29.663		0.240117	37.8152
0.237624	30.3843		0.239658	30.2974		0.252632	29.3501		0.241727	35.2697		0.252632	32.6756		0.237624	35.6108		0.237624	37.1832		0.243832	36.3027		0.229822	29.9453		0.248154	34.8878		0.243832	29.009		0.245974	39.0147
0.243281	30.5312		0.245364	30.5528		0.258647	27.8764		0.247482	36.1485		0.258647	31.4741		0.243281	36.0738		0.243281	36.7732		0.249637	36.8392		0.235294	28.7789		0.254062	35.3456		0.249637	30.8286		0.25183	38.3717
0.248939	31.0845		0.25107	30.6516		0.264662	27.5047		0.253237	35.4484		0.264662	31.9184		0.248939	36.0792		0.248939	36.3374		0.255443	37.0526		0.240766	29.1032		0.25997	34.9062		0.255443	33.6308		0.257687	39.5377
0.254597	30.5157		0.256776	30.3137		0.270677	27.6499		0.258993	35.011		0.270677	31.4068		0.254597	36.9066		0.254597	35.7576		0.261248	38.3823		0.246238	30.1644		0.265879	35.1138		0.261248	35.4166		0.263543	40.6063
0.260255	31.0384		0.262482	29.499		0.276692	26.4476		0.264748	34.6471		0.276692	30.8193		0.260255	36.9833		0.260255	34.9184		0.267054	39.5443		0.25171	30.5092		0.271787	37.4088		0.267054	35.5769		0.2694	40.7642
0.265912	31.3129		0.268188	29.3199		0.282707	26.0249		0.270504	34.998		0.282707	30.6304		0.265912	37.4374		0.265912	34.5173		0.272859	39.4235		0.257182	31.1416		0.277696	37.091		0.272859	36.4243		0.275256	39.5214
0.27157	30.8421		0.273894	28.0469		0.288722	25.5965		0.276259	34.7173		0.288722	30.073		0.27157	37.7283		0.27157	33.428		0.278665	39.0832		0.262654	31.0718		0.283604	34.9971		0.278665	37.0041		0.281113	37.3305
0.277228	29.8992		0.279601	27.3545		0.294737	24.8176		0.282014	34.6659		0.294737	29.1334		0.277228	37.5863		0.277228	32.4741		0.28447	38.8898		0.268126	32.1836		0.289513	35.5369		0.28447	37.9323		0.286969	38.8103
0.282885	28.7038		0.285307	26.7887		0.300752	24.59		0.28777	34.3656		0.300752	29.0726		0.282885	39.2346		0.282885	32.9009		0.290276	38.2493		0.273598	31.7711		0.295421	34.8425		0.290276	38.0885		0.292826	38.5463
0.288543	27.3117		0.291013	26.4884		0.306767	24.4659		0.293525	34.4904		0.306767	28.4035		0.288543	40.3566		0.288543	32.1579		0.296081	37.4288		0.27907	32.297		0.301329	33.9649		0.296081	36.6112		0.298682	39.3986
0.294201	25.8474		0.296719	25.785		0.312782	24.8233		0.299281	33.7173		0.312782	27.9751		0.294201	38.6377		0.294201	31.1546		0.301887	36.9976		0.284542	33.317		0.307238	35.8503		0.301887	35.8242		0.304539	41.1905
0.299859	25.2338		0.302425	24.8225		0.318797	25.2627		0.305036	33.6871		0.318797	27.1355		0.299859	38.304		0.299859	31.0824		0.307692	36.1277		0.290014	34.9466		0.313146	34.2987		0.307692	35.1563		0.310395	38.5626
0.305516	24.0522		0.308131	24.0082		0.324812	25.0816		0.310791	32.9963		0.324812	26.5467		0.305516	38.581		0.305516	31.3439		0.313498	35.4084		0.295486	34.2366		0.319055	33.5977		0.313498	35.9547		0.316252	36.8694
0.311174	23.2864		0.313837	23.4757		0.330827	24.8405		0.316547	32.3199		0.330827	26.3949		0.311174	38.1118		0.311174	31.0069		0.319303	34.6707		0.300958	34.4043		0.324963	34.4402		0.319303	36.1628		0.322108	34.3329
0.316832	22.6854		0.319544	23.807		0.336842	24.5908		0.322302	32.7295		0.336842	25.9494		0.316832	37.0579		0.316832	30.7846		0.325109	34.1269		0.30643	34.5161		0.330871	33.6932		0.325109	34.4818		0.327965	32.0722
0.322489	22.3888		0.32525	23.6153		0.342857	24.6381		0.328058	33.0204		0.342857	25.286		0.322489	35.6785		0.322489	29.8074		0.330914	34.3333		0.311902	34.3876		0.33678	32.0604		0.330914	35.1542		0.333821	31.9041
0.328147	22.1093		0.330956	23.6695		0.348872	24.7658		0.333813	32.5728		0.348872	24.5324		0.328147	35.5479		0.328147	29.3872		0.33672	33.7858		0.317373	33.8956		0.342688	30.7311		0.33672	35.4863		0.339678	33.8494
0.333805	22.1656		0.336662	24.3195		0.354887	24.6977		0.339568	31.9274		0.354887	24.1999		0.333805	34.9082		0.333805	28.7124		0.342525	32.0751		0.322845	33.8254		0.348597	30.0273		0.342525	36.3803		0.345534	35.0388
0.339463	22.3966		0.342368	25.0322		0.360902	24.8205		0.345324	31.7532		0.360902	24.011		0.339463	34.5961		0.339463	28.5802		0.348331	31.6573		0.328317	35.0298		0.354505	29.8486		0.348331	37.2844		0.351391	34.7903
0.34512	22.1346		0.348074	24.7205		0.366917	25.0547		0.351079	31.0306		0.366917	24.3419		0.34512	33.8658		0.34512	28.1261		0.354136	31.4663		0.333789	35.0796		0.360414	30.6242		0.354136	37.1436		0.357247	36.9131
0.350778	22.1244		0.35378	24.3749		0.372932	25.3456		0.356835	30.5447		0.372932	24.193		0.350778	33.8205		0.350778	27.2831		0.359942	30.5863		0.339261	34.7201		0.366322	29.122		0.359942	35.767		0.363104	39.6899
0.356436	22.6128		0.359486	24.1506		0.378947	25.714		0.36259	30.08		0.378947	24.5292		0.356436	33.4398		0.356436	27.1954		0.365747	30.0363		0.344733	35.1363		0.37223	28.8384		0.365747	36.144		0.36896	38.8074
0.362093	22.6965		0.365193	23.9041		0.384962	26.2627		0.368345	29.1387		0.384962	24.6222		0.362093	33.1987		0.362093	26.6373		0.371553	29.6773		0.350205	34.3329		0.378139	28.7005		0.371553	38.2187		0.374817	38.4949
0.367751	22.9572		0.370899	23.4986		0.390977	26.8303		0.374101	28.8466		0.390977	24.8278		0.367751	32.1567		0.367751	26.5145		0.377358	29.8592		0.355677	34.3562		0.384047	28.4353		0.377358	38.8874		0.380673	37.2032
0.373409	22.858		0.376605	23.8458		0.396992	27.4908		0.379856	28.661		0.396992	25.0979		0.373409	31.9608		0.373409	26.7515		0.383164	30.0265		0.361149	33.6316		0.389956	28.2203		0.383164	36.2142		0.38653	37.5267
0.379066	23.093		0.382311	23.7103		0.403008	28.2342		0.385612	28.2562		0.403008	25.6006		0.379066	30.9262		0.379066	26.1779		0.38897	29.5288		0.366621	33.5084		0.395864	27.8996		0.38897	37.2827		0.392387	38.5655
0.384724	23.5504		0.388017	24.0539		0.409023	29.122		0.391367	27.499		0.409023	25.9996		0.384724	30.8148		0.384724	26.1603		0.394775	29.2036		0.372093	32.9155		0.401773	27.6573		0.394775	36.5704		0.398243	38.1212
0.390382	23.7601		0.393723	24.2171		0.415038	29.9833		0.397122	26.9796		0.415038	26.2036		0.390382	29.2501		0.390382	25.7825		0.400581	28.665		0.377565	31.3974		0.407681	27.7797		0.400581	37.1489		0.4041	38.0347
0.39604	24.3419		0.399429	24.7001		0.421053	30.6928		0.402878	26.5549		0.421053	26.5883		0.39604	29.3476		0.39604	26.1501		0.406386	28.3472		0.383037	31.1387		0.413589	27.0706		0.406386	35.5226		0.409956	37.8674
0.401697	25.1848		0.405136	25.1126		0.427068	31.5949		0.408633	27.1159		0.427068	27.0771		0.401697	28.7923		0.401697	25.8266		0.412192	28.1065		0.388509	31.5908		0.419498	26.9245		0.412192	33.4818		0.415813	37.3476
0.407355	26.111		0.410842	25.7797		0.433083	32.4908		0.414388	26.3909		0.433083	27.736		0.407355	28.4104		0.407355	25.6189		0.417997	28.031		0.393981	31.4867		0.425406	26.3101		0.417997	33.0355		0.421669	37.4582
0.413013	27.1232		0.416548	26.4019		0.439098	33.4308		0.420144	26.2566		0.439098	28.5365		0.413013	27.9053		0.413013	25.151		0.423803	28.0314		0.399453	32.2787		0.431315	25.7442		0.423803	32.1183		0.427526	34.9404
0.41867	28.1371		0.422254	27.093		0.445113	34.7107		0.425899	25.9649		0.445113	29.3007		0.41867	27.7507		0.41867	24.7907		0.429608	27.5834		0.404925	33.55		0.437223	24.9041		0.429608	32.0539		0.433382	32.5422
0.424328	29.3839		0.42796	27.8176		0.451128	36.3044		0.431655	25.7095		0.451128	30.1436		0.424328	26.8752		0.424328	24.9584		0.435414	27.1175		0.410397	33.8743		0.443131	23.8572		0.435414	31.3321		0.439239	32.4831
0.429986	30.7401		0.433666	28.5806		0.457143	38.155		0.43741	25.368		0.457143	31.2264		0.429986	26.8237		0.429986	25.7319		0.441219	27.0216		0.415869	32.7809		0.44904	23.2831		0.441219	32.1183		0.445095	33.2346
0.435644	32.1901		0.439372	29.4712		0.463158	40.3966		0.443165	25.6361		0.463158	32.1807		0.435644	26.7107		0.435644	25.6353		0.447025	26.8519		0.421341	32.5124		0.454948	23.4537		0.447025	31.4904		0.450952	32.5141
0.441301	34.1918		0.445078	30.304		0.469173	42.6752		0.448921	25.5165		0.469173	33.2069		0.441301	26.5006		0.441301	26.0049		0.45283	26.4908		0.426813	32.7736		0.460857	23.4125		0.45283	30.9119		0.456808	32.4708
0.446959	36.4782		0.450785	31.417		0.475188	44.641		0.454676	25.4325		0.475188	34.2301		0.446959	26.6479		0.446959	26.0314		0.458636	26.7585		0.432285	33.5108		0.466765	23.3962		0.458636	30.508		0.462665	33.1473
0.452617	38.073		0.456491	32.6577		0.481203	46.6414		0.460432	25.3729		0.481203	35.5541		0.452617	26.4223		0.452617	26.264		0.464441	26.4631		0.437756	33.7756		0.472674	24.0628		0.464441	29.1542		0.468521	33.9453
0.458274	39.8258		0.462197	34.0257		0.487218	48.6165		0.466187	25.4096		0.487218	36.6565		0.458274	26.142		0.458274	26.6381		0.470247	26.2101		0.443228	33.5292		0.478582	24.4667		0.470247	28.552		0.474378	33.7989
0.463932	41.6561		0.467903	36.3982		0.493233	50.4708		0.471942	25.6475		0.493233	37.7499		0.463932	25.8739		0.463932	27.022		0.476052	26.0518		0.4487	34.3423		0.48449	24.264		0.476052	28.193		0.480234	33.3211
0.46959	43.55		0.473609	38.499		0.499248	52.2064		0.477698	25.4361		0.499248	39.1718		0.46959	25.776		0.46959	27.1738		0.481858	26.0575		0.454172	33.3586		0.490399	23.7462		0.481858	28.0885		0.486091	32.1922
0.475248	45.6047		0.479315	40.2432		0.505263	53.9988		0.483453	25.6752		0.505263	40.7564		0.475248	25.5781		0.475248	27.3162		0.487663	25.938		0.459644	32.4211		0.496307	23.6108		0.487663	27.5794		0.491947	32.237
0.480905	47.1648		0.485021	42.3015		0.511278	55.8421		0.489209	25.8523		0.511278	42.543		0.480905	25.8515		0.480905	27.6226		0.493469	25.4345		0.465116	32.3146		0.502216	23.5724		0.493469	26.8091		0.497804	32.2778
0.486563	49.2954		0.490728	43.9637		0.517293	57.8319		0.494964	26.4345		0.517293	44.3933		0.486563	25.7046		0.486563	28.3562		0.499274	25.1824		0.470588	31.725		0.508124	23.9302		0.499274	26.3982		0.50366	31.4215
0.492221	50.9102		0.496434	45.918		0.523308	59.9694		0.500719	27.171		0.523308	46.2623		0.492221	25.9633		0.492221	29.0477		0.50508	25.1897		0.47606	30.461		0.514032	24.2885		0.50508	25.4957		0.509517	29.9625
0.497878	51.5092		0.50214	47.898		0.529323	62.1799		0.506475	27.9417		0.529323	48.071		0.497878	26.2256		0.497878	29.5777		0.510885	25.2974		0.481532	31.4374		0.519941	24.6328		0.510885	24.634		0.515373	28.9906
0.503536	52.8711		0.507846	49.712		0.535338	64.3521		0.51223	28.5985		0.535338	49.6328		0.503536	26.5532		0.503536	30.3623		0.516691	25.488		0.487004	30.4847		0.525849	24.7854		0.516691	23.5716		0.52123	28.7434
0.509194	54.4602		0.513552	51.4908		0.541353	66.3374		0.517986	29.6524		0.541353	51.0832		0.509194	27.2138		0.509194	31.1954		0.522496	26.0212		0.492476	29.308		0.531758	24.9665		0.522496	23.022		0.527086	27.3313
0.514851	56.1971		0.519258	53.5728		0.547368	68.2477		0.523741	30.8878		0.547368	52.2762		0.514851	27.4308		0.514851	32.1612		0.528302	25.9241		0.497948	28.4337		0.537666	25.2146		0.528302	23.4015		0.532943	25.7764
0.520509	57.9457		0.524964	56.0135		0.553383	70.1424		0.529496	31.8654		0.553383	53.3239		0.520509	27.3762		0.520509	32.9812		0.534107	26.6336		0.50342	28.1432		0.543575	25.4733		0.534107	23.2011		0.538799	24.5157
0.526167	59.4529		0.53067	58.5055		0.559398	72.2293		0.535252	32.8233		0.559398	54.2607		0.526167	27.7911		0.526167	33.8907		0.539913	27.142		0.508892	28.213		0.549483	25.6903		0.539913	23.4729		0.544656	23.5655
0.531825	61.0114		0.536377	61.031		0.565414	74.39		0.541007	33.7111		0.565414	55.3501		0.531825	28.2836		0.531825	34.9233		0.545718	27.7576		0.514364	28.0249		0.555391	26.0122		0.545718	23.6952		0.550512	22.96
0.537482	63.2807		0.542083	63.3741		0.571429	76.3101		0.546763	34.4047		0.571429	56.4329		0.537482	29.0335		0.537482	35.7152		0.551524	27.8923		0.519836	28.0588		0.5613	26.3411		0.551524	23.9315		0.556369	22.326
0.54314	65.7695		0.547789	65.6642		0.577444	78.3966		0.552518	35.2913		0.577444	57.6687		0.54314	29.7829		0.54314	36.3533		0.557329	28.2456		0.525308	27.4043		0.567208	26.6373		0.557329	23.9111		0.562225	22.4468
0.548798	68.0379		0.553495	67.9404		0.583459	80.4011		0.558273	36.5304		0.583459	58.9164		0.548798	30.2142		0.548798	36.9437		0.563135	28.5745		0.53078	26.98		0.573117	26.7528		0.563135	23.4308		0.568082	22.3313
0.554455	70.4129		0.559201	70.3341		0.589474	82.408		0.564029	37.9412		0.589474	60.0698		0.554455	31.1738		0.554455	37.5789		0.56894	28.6051		0.536252	26.9253		0.579025	26.5953		0.56894	23.1322		0.573939	22.4251
0.560113	72.6059		0.564907	72.7124		0.595489	84.1587		0.569784	39.6116		0.595489	61.1787		0.560113	31.947		0.560113	38.1791		0.574746	29.1257		0.541724	27.1775		0.584934	26.6508		0.574746	23.4153		0.579795	22.2644
0.565771	74.9543		0.570613	75.0392		0.601504	86.04		0.57554	41.7054		0.601504	62.0306		0.565771	32.8013		0.565771	38.736		0.580552	29.6373		0.547196	26.9882		0.590842	26.6699		0.580552	23.5129		0.585652	22.0392
0.571429	77.2538		0.57632	77.3533		0.607519	87.896		0.581295	43.9506		0.607519	63.0078		0.571429	33.7674		0.571429	39.7295		0.586357	30.2289		0.552668	27.0877		0.59675	26.685		0.586357	23.9102		0.591508	22.0367
0.577086	79.6222		0.582026	79.685		0.613534	89.6797		0.58705	46.0588		0.613534	63.9812		0.577086	34.6149		0.577086	40.665		0.592163	30.7948		0.55814	26.9788		0.602659	26.8601		0.592163	24.1497		0.597365	21.9135
0.582744	81.8817		0.587732	81.8739		0.619549	91.4782		0.592806	48.0404		0.619549	65.3207		0.582744	35.8837		0.582744	41.5928		0.597968	31.2778		0.563611	26.8258		0.608567	27.0571		0.597968	24.4998		0.603221	21.8588
0.588402	84.0889		0.593438	83.9257		0.625564	93.186		0.598561	49.9425		0.625564	66.8641		0.588402	36.8278		0.588402	42.4741		0.603774	31.8796		0.569083	26.4521		0.614476	27.2183		0.603774	24.6165		0.609078	21.8858
0.594059	86.226		0.599144	85.9743		0.631579	94.7128		0.604317	51.7042		0.631579	68.3868		0.594059	37.8323		0.594059	43.2036		0.609579	32.5806		0.574555	25.8331		0.620384	27.284		0.609579	24.7356		0.614934	21.998
0.599717	88.4488		0.60485	87.849		0.637594	95.978		0.610072	53.1718		0.637594	69.9543		0.599717	38.9331		0.599717	43.7821		0.615385	33.1485		0.580027	25.2097		0.626292	27.2819		0.615385	24.672		0.620791	22.286
0.605375	90.7642		0.610556	89.9058		0.643609	97.3484		0.615827	54.6361		0.643609	71.4064		0.605375	40.0681		0.605375	44.2599		0.62119	33.5789		0.585499	25.1791		0.632201	27.3701		0.62119	24.7319		0.626647	22.3517
0.611033	92.9474		0.616262	91.8242		0.649624	98.4867		0.621583	56.2158		0.649624	72.8486		0.611033	41.3027		0.611033	44.6948		0.626996	33.9714		0.590971	24.745		0.638109	27.4945		0.626996	24.6263		0.632504	22.4402
0.61669	94.9021		0.621969	93.603		0.655639	99.7291		0.627338	57.7169		0.655639	74		0.61669	42.8201		0.61669	45.3419		0.632801	34.2864		0.596443	24.9213		0.644018	27.5936		0.632801	24.7891		0.63836	22.4876
0.622348	96.7952		0.627675	95.4337		0.661654	100.603		0.633094	59.3117		0.661654	74.9772		0.622348	44.1934		0.622348	45.9792		0.638607	34.2815		0.601915	24.8213		0.649926	27.7695		0.638607	25.0073		0.644217	22.3448
0.628006	98.5292		0.633381	97.1987		0.667669	101.441		0.638849	60.9902		0.667669	75.9282		0.628006	45.4761		0.628006	46.3211		0.644412	34.5292		0.607387	24.8201		0.655835	28.1302		0.644412	24.98		0.650073	22.2195
0.633663	100.354		0.639087	99.0685		0.673684	102.221		0.644604	62.6989		0.673684	76.9335		0.633663	46.7809		0.633663	46.5989		0.650218	34.725		0.612859	24.8074		0.661743	28.3998		0.650218	25.0098		0.65593	22.2885
0.639321	102.166		0.644793	100.612		0.679699	103.03		0.65036	64.4027		0.679699	77.8042		0.639321	47.8344		0.639321	47.0384		0.656023	35.4284		0.618331	24.4647		0.667651	28.6218		0.656023	24.9694		0.661786	22.0645
0.644979	103.889		0.650499	102.046		0.685714	103.94		0.656115	65.8813		0.685714	78.7364		0.644979	48.8768		0.644979	47.6136		0.661829	35.9466		0.623803	24.2305		0.67356	28.7385		0.661829	24.8943		0.667643	22.1542
0.650636	105.612		0.656205	103.237		0.691729	104.947		0.661871	67.4439		0.691729	79.8078		0.650636	49.6911		0.650636	48.3403		0.667634	36.5859		0.629275	23.9869		0.679468	28.8976		0.667634	24.9213		0.673499	22.4753
0.656294	107.075		0.661912	104.359		0.697744	105.96		0.667626	69.1448		0.697744	80.8686		0.656294	50.4468		0.656294	48.7662		0.67344	37.2709		0.634747	24.2122		0.685377	29.1281		0.67344	25.0518		0.679356	22.887
0.661952	108.432		0.667618	105.528		0.703759	106.796		0.673381	70.714		0.703759	81.9849		0.661952	51.2289		0.661952	49.3909		0.679245	37.8307		0.640219	24.6193		0.691285	29.3978		0.679245	25.1661		0.685212	22.7817
0.66761	109.597		0.673324	106.38		0.709774	107.833		0.679137	72.2668		0.709774	83.1616		0.66761	52.0314		0.66761	50.3998		0.685051	38.2803		0.645691	25.1934		0.697194	29.6218		0.685051	25.1473		0.691069	22.814
0.673267	110.686		0.67903	107.317		0.715789	108.472		0.684892	73.9519		0.715789	84.3027		0.673267	52.8809		0.673267	51.2615		0.690856	38.6475		0.651163	25.3423		0.703102	30.2489		0.690856	25.1661		0.696925	22.8319
0.678925	111.776		0.684736	108.346		0.721805	109.123		0.690647	75.6993		0.721805	85.0522		0.678925	53.6038		0.678925	52.0041		0.696662	38.9718		0.656635	25.4594		0.70901	30.5222		0.696662	25.1469		0.702782	22.7605
0.684583	112.91		0.690442	109.422		0.72782	109.562		0.696403	77.5165		0.72782	85.6691		0.684583	54.3603		0.684583	52.6646		0.702467	39.4386		0.662107	25.6557		0.714919	30.7373		0.702467	25.0228		0.708638	22.6393
0.69024	114.073		0.696148	110.513		0.733835	110.16		0.702158	79.3745		0.733835	86.4239		0.69024	55.0718		0.69024	53.1253		0.708273	39.8588		0.667579	26.0592		0.720827	30.8201		0.708273	25.0122		0.714495	22.492
0.695898	115.127		0.701854	111.616		0.73985	110.778		0.707914	81.0065		0.73985	87.1889		0.695898	55.8331		0.695898	53.8135		0.714078	40.1812		0.673051	26.4847		0.726736	30.9094		0.714078	25.0857		0.720351	22.4578
0.701556	116.046		0.707561	112.684		0.745865	111.421		0.713669	82.6756		0.745865	87.9845		0.701556	56.5259		0.701556	54.6263		0.719884	40.4231		0.678523	26.9335		0.732644	31.1355		0.719884	25.2301		0.726208	22.5088
0.707214	117.058		0.713267	113.65		0.75188	112.328		0.719424	84.1126		0.75188	88.7544		0.707214	57.4541		0.707214	55.3346		0.725689	40.4782		0.683995	27.2236		0.738552	31.1399		0.725689	25.4239		0.732064	22.481
0.712871	118.277		0.718973	114.651		0.757895	113.087		0.72518	85.5439		0.757895	89.4859		0.712871	58.6369		0.712871	56.0102		0.731495	40.9559		0.689466	27.6577		0.744461	31.264		0.731495	25.663		0.737921	22.6234
0.718529	119.408		0.724679	115.54		0.76391	113.716		0.730935	86.8882		0.76391	90.0233		0.718529	59.6059		0.718529	56.8172		0.7373	41.2905		0.694938	27.9865		0.750369	31.3737		0.7373	25.8372		0.743777	22.876
0.724187	120.546		0.730385	116.266		0.769925	114.344		0.736691	88.2134		0.769925	90.5761		0.724187	60.6153		0.724187	57.9714		0.743106	41.7042		0.70041	28.0453		0.756278	31.2754		0.743106	25.9053		0.749634	23.1049
0.729844	121.698		0.736091	117.072		0.77594	115.046		0.742446	89.4476		0.77594	91.2358		0.729844	61.5398		0.729844	59.0567		0.748911	42.2909		0.705882	28.3986		0.762186	31.1289		0.748911	25.9812		0.75549	23.2387
0.735502	122.919		0.741797	117.711		0.781955	115.633		0.748201	90.6026		0.781955	91.8066		0.735502	62.3839		0.735502	59.9747		0.754717	42.6907		0.711354	28.6985		0.768095	31.1151		0.754717	25.9939		0.761347	23.3986
0.74116	123.806		0.747504	118.466		0.78797	116.335		0.753957	91.6887		0.78797	92.2481		0.74116	63.3668		0.74116	60.9608		0.760522	43.2807		0.716826	28.856		0.774003	30.9184		0.760522	26.215		0.767204	23.8099
0.746818	124.5		0.75321	119.34		0.793985	116.954		0.759712	92.5602		0.793985	92.5912		0.746818	64.4472		0.746818	62.009		0.766328	43.6965		0.722298	29.04		0.779911	30.4973		0.766328	26.5761		0.77306	23.8898
0.752475	125.373		0.758916	120.244		0.8	117.634		0.765468	93.6312		0.8	93.1404		0.752475	65.3652		0.752475	62.5704		0.772134	43.9914		0.72777	29.4276		0.78582	30.2978		0.772134	26.8874		0.778917	24.0808
0.758133	126.487		0.764622	121.152		0.806015	118.317		0.771223	94.4737		0.806015	93.5524		0.758133	66.2154		0.758133	63.2521		0.777939	44.1399		0.733242	29.8507		0.791728	30.2856		0.777939	27.184		0.784773	24.2485
0.763791	127.13		0.770328	122.007		0.81203	118.971		0.776978	95.2827		0.81203	94.0853		0.763791	66.9918		0.763791	63.938		0.783745	44.4039		0.738714	30.1289		0.797637	30.6079		0.783745	27.3729		0.79063	24.694
0.769448	128.187		0.776034	122.779		0.818045	119.739		0.782734	96.0302		0.818045	94.6075		0.769448	67.9874		0.769448	64.4019		0.78955	44.9204		0.744186	30.1754		0.803545	30.6471		0.78955	27.6128		0.796486	24.8458
0.775106	129.088		0.78174	123.339		0.82406	120.45		0.788489	96.7381		0.82406	95.1212		0.775106	68.9967		0.775106	65.0657		0.795356	45.3513		0.749658	30.0575		0.809453	30.8915		0.795356	27.6401		0.802343	25.1832
0.780764	130.006		0.787447	123.975		0.830075	120.993		0.794245	97.6161		0.830075	95.4794		0.780764	70.1151		0.780764	65.5806		0.801161	45.8474		0.75513	30.0588		0.815362	31.3023		0.801161	27.634		0.808199	25.4015
0.786421	131.002		0.793153	124.654		0.83609	121.445		0.8	98.4104		0.83609	95.9992		0.786421	71.359		0.786421	66.335		0.806967	46.5202		0.760602	30.02		0.82127	31.5606		0.806967	27.7895		0.814056	26.0037
0.792079	132.064		0.798859	125.699		0.842105	121.971		0.805755	99.0816		0.842105	96.4423		0.792079	72.7715		0.792079	66.9788		0.812772	47.0314		0.766074	30.1322		0.827179	31.88		0.812772	27.7438		0.819912	25.7756
0.797737	133.121		0.804565	126.54		0.84812	122.432		0.811511	99.909		0.84812	97.0184		0.797737	73.8327		0.797737	67.7385		0.818578	47.6181		0.771546	30.5826		0.833087	32.2154		0.818578	27.559		0.825769	25.6716
0.803395	133.961		0.810271	127.143		0.854135	123.051		0.817266	100.533		0.854135	97.6512		0.803395	74.7576		0.803395	68.2546		0.824383	48.5394		0.777018	31.1314		0.838996	32.3521		0.824383	27.7589		0.831625	25.441
0.809052	134.871		0.815977	127.952		0.86015	123.528		0.823022	101.131		0.86015	98.3301		0.809052	75.4733		0.809052	69.4721		0.830189	49.2701		0.78249	31.7466		0.844904	32.632		0.830189	27.6561		0.837482	25.366
0.81471	135.548		0.821683	128.411		0.866165	123.889		0.828777	101.816		0.866165	99.1138		0.81471	76.2134		0.81471	70.1142		0.835994	49.9653		0.787962	32.3819		0.850812	32.7691		0.835994	27.4023		0.843338	25.0261
0.820368	136.099		0.827389	128.778		0.87218	124.23		0.834532	102.322		0.87218	99.9094		0.820368	76.621		0.820368	70.5598		0.8418	50.4598		0.793434	32.8919		0.856721	33.0486		0.8418	27.1836		0.849195	24.6034
0.826025	136.685		0.833096	129.105		0.878195	124.799		0.840288	102.857		0.878195	100.782		0.826025	77.182		0.826025	71.561		0.847605	50.9037		0.798906	33.171		0.862629	33.0192		0.847605	27.2118		0.855051	24.1987
0.831683	137.318		0.838802	129.774		0.884211	125.444		0.846043	103.446		0.884211	101.22		0.831683	78.1012		0.831683	72.2623		0.853411	51.1253		0.804378	33.3974		0.868538	33.5116		0.853411	26.8943		0.860908	23.8674
0.837341	137.847		0.844508	130.335		0.890226	126.114		0.851799	104.056		0.890226	101.706		0.837341	78.8466		0.837341	73.0412		0.859216	51.244		0.80985	33.5516		0.874446	33.6858		0.859216	26.7283		0.866764	23.7458
0.842999	138.259		0.850214	130.81		0.896241	126.914		0.857554	104.723		0.896241	102.23		0.842999	79.7421		0.842999	73.6291		0.865022	51.7797		0.815321	33.794		0.880355	33.878		0.865022	26.7368		0.872621	23.8221
0.848656	138.515		0.85592	131.318		0.902256	127.71		0.863309	105.383		0.902256	102.271		0.848656	80.5373		0.848656	73.9098		0.870827	51.9412		0.820793	34.1636		0.886263	34.4284		0.870827	26.8772		0.878477	23.5863
0.854314	138.849		0.861626	131.782		0.908271	128.437		0.869065	106.018		0.908271	102.718		0.854314	81.1146		0.854314	74.5426		0.876633	52.5316		0.826265	34.4716		0.892171	34.9576		0.876633	27.0991		0.884334	23.6014
0.859972	139.433		0.867332	132.245		0.914286	129.032		0.87482	106.399		0.914286	103.072		0.859972	81.7434		0.859972	75.2734		0.882438	53.5059		0.831737	34.6773		0.89808	35.0698		0.882438	27.7479		0.89019	23.4941
0.865629	139.727		0.873039	133.096		0.920301	129.341		0.880576	107.23		0.920301	103.324		0.865629	82.4113		0.865629	75.6153		0.888244	54.2778		0.837209	35.213		0.903988	35.4035		0.888244	28.2191		0.896047	23.3725
0.871287	140.121		0.878745	133.427		0.926316	129.732		0.886331	107.794		0.926316	103.649		0.871287	83.0604		0.871287	76.2346		0.894049	54.8617		0.842681	35.2171		0.909897	35.6287		0.894049	28.1085		0.901903	23.5259
0.876945	140.452		0.884451	134.299		0.932331	130.157		0.892086	108.159		0.932331	103.87		0.876945	83.8266		0.876945	76.7936		0.899855	55.6181		0.848153	35.0306		0.915805	35.9869		0.899855	28.39		0.90776	24.2069
0.882603	141.093		0.890157	135.368		0.938346	130.583		0.897842	108.463		0.938346	104.421		0.882603	84.736		0.882603	77.8058		0.90566	56.3913		0.853625	35.1705		0.921713	36.2668		0.90566	28.6642		0.913616	24.4002
0.88826	141.801		0.895863	136.211		0.944361	130.703		0.903597	109.235		0.944361	105.009		0.88826	85.317		0.88826	78.7197		0.911466	57.3395		0.859097	35.3264		0.927622	36.246		0.911466	28.1187		0.919473	24.818
0.893918	142.559		0.901569	136.985		0.950376	131.231		0.909353	109.701		0.950376	105.694		0.893918	85.8005		0.893918	79.5704		0.917271	57.8556		0.864569	35.4361		0.93353	35.8727		0.917271	28.1738		0.925329	24.6034
0.899576	143.335		0.907275	137.41		0.956391	131.605		0.915108	110.35		0.956391	105.97		0.899576	86.4084		0.899576	80.0473		0.923077	58.3509		0.870041	35.6038		0.939439	35.5047		0.923077	28.6316		0.931186	24.7299
0.905233	143.894		0.912981	137.809		0.962406	132.225		0.920863	111.015		0.962406	106.268		0.905233	86.9588		0.905233	80.5263		0.928882	58.9739		0.875513	35.969		0.945347	35.5736		0.928882	29.277		0.937042	24.7882
0.910891	144.575		0.918688	138.147		0.968421	132.732		0.926619	111.617		0.968421	106.624		0.910891	87.4468		0.910891	81.0073		0.934688	59.3717		0.880985	36.1563		0.951256	35.1387		0.934688	29.9425		0.942899	25.6638
0.916549	145.516		0.924394	138.399		0.974436	132.912		0.932374	112.183		0.974436	106.906		0.916549	87.94		0.916549	81.4639		0.940493	59.5985		0.886457	36.2819		0.957164	35.222		0.940493	30.0869		0.948755	25.6752
0.922207	146.255		0.9301	138.716		0.980451	133.408		0.938129	112.496		0.980451	107.138		0.922207	88.3627		0.922207	81.9437		0.946299	59.8062		0.891929	36.2399		0.963072	35.2493		0.946299	29.9792		0.954612	26.1208
0.927864	146.853		0.935806	139.151		0.986466	134.016		0.943885	113.179		0.986466	107.227		0.927864	88.9612		0.927864	82.4064		0.952104	59.9963		0.897401	36.2428		0.968981	35.3586		0.952104	29.8535		0.960469	26.1404
0.933522	147.583		0.941512	139.822		0.992481	134.307		0.94964	113.621		0.992481	107.33		0.933522	89.7348		0.933522	82.8029		0.95791	60.0653		0.902873	36.5426		0.974889	35.7878		0.95791	30.0702		0.966325	26.4378
0.93918	147.982		0.947218	140.151		0.998496	134.068		0.955396	114.062		0.998496	107.545		0.93918	90.3958		0.93918	83.1126		0.963716	60.3917		0.908345	36.8645		0.980798	36.1767		0.963716	30.3284		0.972182	25.9751
0.944837	148.408		0.952924	140.635		1.00451	134.182		0.961151	114.492		1.00451	107.824		0.944837	91.0616		0.944837	83.5745		0.969521	61.0514		0.913817	37.1142		0.986706	36.6197		0.969521	30.6989		0.978038	26.0951
0.950495	149.062		0.958631	141.241		1.01053	134.305		0.966906	114.91		1.01053	108.052		0.950495	91.6801		0.950495	83.8144		0.975327	61.7923		0.919289	37.4259		0.992614	36.918		0.975327	30.7748		0.983895	26.0355
0.956153	149.386		0.964337	141.843		1.01654	134.366		0.972662	115.601		1.01654	108.228		0.956153	92.1681		0.956153	84.1971		0.981132	62.2277		0.924761	38.1089		0.998523	37.2191		0.981132	30.8335		0.989751	26.222
0.96181	149.815		0.970043	142.215		1.02256	134.591		0.978417	116.124		1.02256	108.732		0.96181	92.6185		0.96181	84.3513		0.986938	62.5887		0.930233	38.428		1.00443	37.4521		0.986938	30.7319		0.995608	26.3231
0.967468	150.142		0.975749	142.538		1.02857	134.893		0.984173	116.554		1.02857	109.181		0.967468	93.1865		0.967468	84.7348		0.992743	63.2436		0.935705	38.7421		1.01034	37.6442		0.992743	30.4145		1.00146	26.3509
0.973126	150.483		0.981455	142.639		1.03459	135.065		0.989928	117.008		1.03459	109.79		0.973126	93.4778		0.973126	84.6928		0.998549	64.0204		0.941176	38.7834		1.01625	37.8152		0.998549	30.0873		1.00732	26.6181
0.978784	150.795		0.987161	142.697		1.0406	135.387		0.995683	117.754		1.0406	110.024		0.978784	93.8915		0.978784	85.2362		1.00435	64.6724		0.946648	38.9751		1.02216	37.9306		1.00435	29.8972		1.01318	26.3239
0.984441	150.585		0.992867	142.763		1.04662	135.805		1.00144	118.468		1.04662	110.215		0.984441	94.3619		0.984441	85.4839		1.01016	65.5218		0.95212	39.3766		1.02806	38.0122		1.01016	29.7368		1.01903	26.4765
0.990099	150.676		0.998573	142.774		1.05263	136.135		1.00719	118.885		1.05263	110.182		0.990099	94.4761		0.990099	85.6177		1.01597	66.3696		0.957592	39.8968		1.03397	38.0004		1.01597	29.6291		1.02489	26.2044
0.995757	150.581		1.00428	142.944		1.05865	136.367		1.01295	119.217		1.05865	110.402		0.995757	94.8168		0.995757	85.7462		1.02177	67.0412		0.963064	40.4827		1.03988	38.1012		1.02177	29.8984		1.03075	26.3386
1.00141	150.515		1.00999	143.181		1.06466	136.297		1.01871	119.532		1.06466	110.37		1.00141	95.0889		1.00141	86.215		1.02758	67.4186		0.968536	40.6903		1.04579	37.7711		1.02758	29.9262		1.0366	26.5092
1.00707	150.543		1.01569	143.514		1.07068	136.522		1.02446	119.957		1.07068	110.517		1.00707	95.4716		1.00707	86.1057		1.03338	67.7034		0.974008	40.5279		1.0517	37.6801		1.03338	29.5259		1.04246	26.5696
1.01273	150.592		1.0214	143.727		1.07669	136.604		1.03022	120.346		1.07669	110.755		1.01273	95.6002		1.01273	85.9939		1.03919	68.1093		0.97948	41.1461		1.05761	37.4521		1.03919	28.887		1.04832	26.1799
1.01839	150.517		1.0271	143.969		1.08271	136.602		1.03597	120.501		1.08271	111.083		1.01839	95.9331		1.01839	86.3113		1.04499	68.7421		0.984952	41.6018		1.06352	37.3497		1.04499	29.2411		1.05417	25.7026
1.02405	150.55		1.03281	144.109		1.08872	136.825		1.04173	120.649		1.08872	111.306		1.02405	96.2933		1.02405	86.5386		1.0508	69.0588		0.990424	42.0041		1.06942	37.6308		1.0508	29.5838		1.06003	25.6793
1.0297	150.533		1.03852	144.498		1.09474	137.001		1.04748	121.042		1.09474	111.536		1.0297	96.6128		1.0297	86.7083		1.0566	69.4806		0.995896	42.4782		1.07533	37.8054		1.0566	30.266		1.06589	25.6532
1.03536	150.808		1.04422	144.534		1.10075	137.076		1.05324	121.37		1.10075	112.004		1.03536	96.7491		1.03536	86.9755		1.06241	69.6475		1.00137	43.43		1.08124	37.856		1.06241	30.6981		1.07174	25.6234
1.04102	150.901		1.04993	144.297		1.10677	137.317		1.05899	121.487		1.10677	112.286		1.04102	96.8637		1.04102	87.253		1.06821	70.3354		1.00684	44.1983		1.08715	38.0139		1.06821	30.9572		1.0776	25.6683
1.04668	150.786		1.05563	144.341		1.11278	137.625		1.06475	121.699		1.11278	112.51		1.04668	97.2591		1.04668	87.4867		1.07402	70.3635		1.01231	44.3293		1.09306	38.1085		1.07402	31.2481		1.08346	25.5129
1.05233	150.86		1.06134	144.529		1.1188	137.874		1.0705	122.018		1.1188	113.061		1.05233	97.1069		1.05233	87.7581		1.07983	70.7727		1.01778	44.3884		1.09897	38.2644		1.07983	31.4015		1.08931	25.4149
1.05799	150.749		1.06705	144.564		1.12481	138.041		1.07626	122.297		1.12481	113.229		1.05799	97.1914		1.05799	87.827		1.08563	71.0604		1.02326	44.5594		1.10487	38.368		1.08563	31.45		1.09517	25.2921
1.06365	150.612		1.07275	144.854		1.13083	137.975		1.08201	122.452		1.13083	113.351		1.06365	97.237		1.06365	88.0845		1.09144	70.7173		1.02873	44.7013		1.11078	38.4602		1.09144	31.0339		1.10102	25.1546
1.06931	150.576		1.07846	145.087		1.13684	138.071		1.08777	122.829		1.13684	113.353		1.06931	97.5173		1.06931	88.2632		1.09724	70.7756		1.0342	44.6936		1.11669	38.5985		1.09724	30.6353		1.10688	25.2089
1.07496	150.517		1.08417	145.131		1.14286	138.219		1.09353	123.244		1.14286	113.389		1.07496	97.5565		1.07496	88.2215		1.10305	70.98		1.03967	44.7499		1.1226	38.6863		1.10305	30.8278		1.11274	25.4333
1.08062	150.632		1.08987	145.273		1.14887	138.297		1.09928	123.172		1.14887	113.342		1.08062	97.7344		1.08062	88.4688		1.10885	71.0665		1.04514	44.7222		1.12851	38.6569		1.10885	30.521		1.11859	25.49
1.08628	150.845		1.09558	145.381		1.15489	138.409		1.10504	123.233		1.15489	113.15		1.08628	97.9706		1.08628	88.8511		1.11466	71.1848		1.05062	45.2016		1.13442	38.6165		1.11466	30.3199		1.12445	25.4606
1.09194	150.947		1.10128	145.541		1.1609	138.628		1.11079	123.47		1.1609	113.293		1.09194	98.3786		1.09194	89.2962		1.12046	71.4011		1.05609	45.4827		1.14032	38.4623		1.12046	30.2044		1.13031	25.4504
1.0976	151.069		1.10699	145.771		1.16692	138.951		1.11655	123.79		1.16692	113.351		1.0976	98.8719		1.0976	89.7377		1.12627	71.9474		1.06156	45.4525		1.14623	38.49		1.12627	30.0318		1.13616	25.4582
1.10325	151.242		1.1127	145.579		1.17293	139.347		1.1223	124.196		1.17293	113.366		1.10325	99.406		1.10325	90.3623		1.13208	72.3019		1.06703	45.6401		1.15214	38.5255		1.13208	30.1346		1.14202	25.5451
1.10891	151.433		1.1184	145.59		1.17895	139.565		1.12806	124.561		1.17895	113.689		1.10891	99.6144		1.10891	90.5712		1.13788	72.4292		1.0725	45.7291		1.15805	38.8303		1.13788	30.1016		1.14788	25.6936
1.11457	151.475		1.12411	145.736		1.18496	139.695		1.13381	124.836		1.18496	113.849		1.11457	99.696		1.11457	90.8315		1.14369	72.8515		1.07798	46.042		1.16396	39.2595		1.14369	30.1395		1.15373	26.0836
1.12023	151.518		1.12981	145.981		1.19098	139.858		1.13957	125.046		1.19098	114.02		1.12023	99.9408		1.12023	90.9278		1.14949	73.0751		1.08345	46.9029		1.16987	39.5349		1.14949	29.9547		1.15959	25.7548
1.12588	151.714		1.13552	146.045		1.19699	139.903		1.14532	125.299		1.19699	114.49		1.12588	100.182		1.12588	90.9816		1.1553	73.3692		1.08892	47.5255		1.17578	40.235		1.1553	29.9739		1.16545	25.7764
1.13154	151.877		1.14123	146.126		1.20301	140.031		1.15108	125.424		1.20301	115.071		1.13154	100.144		1.13154	91.0853		1.1611	73.5239		1.09439	47.9425		1.18168	40.7919		1.1611	29.9147		1.1713	25.7658
1.1372	151.898		1.14693	146.351		1.20902	140.224		1.15683	125.384		1.20902	115.625		1.1372	100.392		1.1372	91.1342		1.16691	73.8242		1.09986	48.4623		1.18759	41.0734		1.16691	29.9192		1.17716	25.7654
1.14286	152.013		1.15264	146.63		1.21504	140.461		1.16259	125.657		1.21504	116.225		1.14286	100.706		1.14286	91.1771		1.17271	74.2517		1.10534	48.8854		1.1935	42.4096		1.17271	29.7674		1.18302	25.6503
1.14851	152.131		1.15835	146.818		1.22105	140.943		1.16835	125.843		1.22105	116.206		1.14851	101.032		1.14851	91.1183		1.17852	74.6516		1.11081	49.3823		1.19941	42.6149		1.17852	29.8698		1.18887	25.5867
1.15417	152.459		1.16405	147.048		1.22707	141.188		1.1741	126.105		1.22707	116.191		1.15417	101.245		1.15417	91.2787		1.18433	74.9723		1.11628	49.8229		1.20532	42.6707		1.18433	29.7711		1.19473	25.4149
1.15983	152.716		1.16976	147.172		1.23308	141.377		1.17986	126.446		1.23308	116.132		1.15983	101.592		1.15983	91.5683		1.19013	75.8348		1.12175	49.931		1.21123	42.6618		1.19013	29.8752		1.20059	25.2909
1.16549	153.011		1.17546	147.358		1.2391	141.568		1.18561	126.738		1.2391	115.855		1.16549	101.835		1.16549	92.0661		1.19594	76.2093		1.12722	50.368		1.21713	42.6202		1.19594	29.9327		1.20644	25.2285
1.17115	153.26		1.18117	147.61		1.24511	141.705		1.19137	126.885		1.24511	115.885		1.17115	102.117		1.17115	92.8054		1.20174	76.5675		1.13269	50.8433		1.22304	42.4818		1.20174	29.9408		1.2123	25.2285
1.1768	153.566		1.18688	147.759		1.25113	141.781		1.19712	127.025		1.25113	115.852		1.1768	102.189		1.1768	93.1587		1.20755	76.6573		1.13817	51.1118		1.22895	42.5002		1.20755	29.9641		1.21816	25.2627
1.18246	153.741		1.19258	147.868		1.25714	141.783		1.20288	127.174		1.25714	115.781		1.18246	102.284		1.18246	93.9404		1.21335	76.7666		1.14364	51.5381		1.23486	42.7789		1.21335	30.0314		1.22401	25.4157
1.18812	153.938		1.19829	148.085		1.26316	141.775		1.20863	127.221		1.26316	115.616		1.18812	102.373		1.18812	94.1648		1.21916	76.8462		1.14911	51.9106		1.24077	43.0196		1.21916	30.0616		1.22987	25.4949
1.19378	154.122		1.20399	148.338		1.26917	141.748		1.21439	127.341		1.26917	115.56		1.19378	102.442		1.19378	94.1004		1.22496	76.847		1.15458	52.0375		1.24668	43.2387		1.22496	30.1395		1.23572	25.5671
1.19943	154.348		1.2097	148.675		1.27519	141.652		1.22014	127.391		1.27519	115.676		1.19943	102.297		1.19943	94.0816		1.23077	77.0734		1.16005	52.0139		1.25258	43.5161		1.23077	31.0702		1.24158	25.8066
1.20509	154.651		1.21541	149.108		1.2812	141.572		1.2259	127.494		1.2812	115.82		1.20509	102.393		1.20509	94.091		1.23657	77.4676		1.16553	51.6312		1.25849	43.6193		1.23657	31.5896		1.24744	26.0894
1.21075	154.902		1.22111	149.385		1.28722	141.468		1.23165	127.864		1.28722	115.964		1.21075	102.525		1.21075	94.124		1.24238	77.8988		1.171	51.754		1.2644	43.7026		1.24238	31.9563		1.25329	26.3052
1.21641	155.033		1.22682	149.431		1.29323	141.471		1.23741	128.317		1.29323	116.045		1.21641	102.405		1.21641	94.02		1.24819	78.4663		1.17647	51.9988		1.27031	43.7715		1.24819	32.1599		1.25915	26.4676
1.22207	155.131		1.23252	149.478		1.29925	141.463		1.24317	128.706		1.29925	116.166		1.22207	102.432		1.22207	93.8303		1.25399	79.0567		1.18194	52.4863		1.27622	43.4496		1.25399	32.1901		1.26501	26.5765
1.22772	155.222		1.23823	149.417		1.30526	141.443		1.24892	128.908		1.30526	116.295		1.22772	102.842		1.22772	93.5333		1.2598	79.2672		1.18741	52.9327		1.28213	43.2403		1.2598	32.1942		1.27086	26.5639
1.23338	155.333		1.24394	149.432		1.31128	141.378		1.25468	129.065		1.31128	116.326		1.23338	103.18		1.23338	93.1934		1.2656	79.4019		1.19289	52.4733		1.28804	43.0657		1.2656	32.0816		1.27672	26.541
1.23904	155.474		1.24964	149.389		1.31729	141.411		1.26043	129.283		1.31729	116.387		1.23904	103.548		1.23904	93.0118		1.27141	79.6495		1.19836	52.8694		1.29394	42.9514		1.27141	32.0131		1.28258	26.4468
1.2447	155.55		1.25535	149.263		1.32331	141.467		1.26619	129.386		1.32331	116.36		1.2447	104.388		1.2447	92.9335		1.27721	79.9119		1.20383	53.3325		1.29985	42.8935		1.27721	32.0914		1.28843	26.2697
1.25035	155.506		1.26106	149.214		1.32932	141.443		1.27194	129.367		1.32932	116.339		1.25035	105.047		1.25035	92.8964		1.28302	80.0257		1.2093	53.9922		1.30576	42.8752		1.28302	32.1134		1.29429	26.0143
1.25601	155.381		1.26676	149.131		1.33534	141.46		1.2777	129.805		1.33534	116.574		1.25601	105.219		1.25601	92.9408		1.28882	79.9759		1.21477	53.9706		1.31167	42.8752		1.28882	32.1383		1.30015	25.7548
1.26167	155.299		1.27247	149.125		1.34135	141.518		1.28345	130.043		1.34135	116.658		1.26167	105.152		1.26167	93.0286		1.29463	79.8242		1.22025	54.235		1.31758	42.9747		1.29463	32.2497		1.306	25.5863
1.26733	155.266		1.27817	149.209		1.34737	141.685		1.28921	130.142		1.34737	116.899		1.26733	105.132		1.26733	93.164		1.30044	79.5651		1.22572	53.8682		1.32349	43.1408		1.30044	32.1905		1.31186	25.5634
1.27298	155.273		1.28388	149.248		1.35338	141.843		1.29496	130.116		1.35338	117.091		1.27298	105.122		1.27298	93.3325		1.30624	79.2913		1.23119	54.1138		1.32939	43.3656		1.30624	32.1661		1.31772	25.6385
1.27864	155.254		1.28959	149.219		1.3594	142.031		1.30072	130.214		1.3594	117.25		1.27864	104.971		1.27864	93.4945		1.31205	79.0441		1.23666	54.6014		1.3353	43.6487		1.31205	32.2468		1.32357	25.6251
1.2843	155.246		1.29529	149.328		1.36541	142.354		1.30647	130.39		1.36541	117.346		1.2843	104.804		1.2843	93.7785		1.31785	78.8425		1.24213	54.7572		1.34121	44.1461		1.31785	32.2856		1.32943	25.5675
1.28996	155.157		1.301	149.302		1.37143	142.466		1.31223	130.52		1.37143	117.403		1.28996	104.662		1.28996	93.9616		1.32366	78.6834		1.24761	55.0604		1.34712	44.7389		1.32366	32.1714		1.33529	25.5222
1.29562	155.11		1.3067	149.268		1.37744	142.561		1.31799	130.503		1.37744	117.598		1.29562	104.495		1.29562	94.153		1.32946	78.6793		1.25308	55.5847		1.35303	45.4627		1.32946	31.7719		1.34114	25.6369
1.30127	155.011		1.31241	149.393		1.38346	142.606		1.32374	130.45		1.38346	117.9		1.30127	104.242		1.30127	94.4851		1.33527	78.6528		1.25855	56.2693		1.35894	46.2407		1.33527	31.4141		1.347	25.6863
1.30693	154.938		1.31812	149.507		1.38947	142.667		1.3295	130.401		1.38947	118.252		1.30693	104.227		1.30693	94.8441		1.34107	78.716		1.26402	57.0163		1.36484	46.8441		1.34107	31.1803		1.35286	25.6002
1.31259	154.875		1.32382	149.538		1.39549	142.574		1.33525	130.46		1.39549	118.625		1.31259	104.339		1.31259	95.1579		1.34688	78.9123		1.26949	57.6295		1.37075	47.4137		1.34688	30.9417		1.35871	25.3244
1.31825	154.917		1.32953	149.557		1.4015	142.506		1.34101	130.589		1.4015	118.816		1.31825	104.374		1.31825	95.5002		1.35269	79.1975		1.27497	57.929		1.37666	47.8902		1.35269	30.6573		1.36457	24.9816
1.3239	154.888		1.33524	149.672		1.40752	142.412		1.34676	130.65		1.40752	118.968		1.3239	104.421		1.3239	95.8527		1.35849	79.5753		1.28044	58.1285		1.38257	48.257		1.35849	30.5022		1.37042	25.164
1.32956	154.894		1.34094	149.756		1.41353	142.368		1.35252	130.629		1.41353	119.087		1.32956	104.476		1.32956	96.0836		1.3643	79.9364		1.28591	58.1971		1.38848	48.6222		1.3643	30.4219		1.37628	24.9037
1.33522	154.941		1.34665	149.77		1.41955	142.357		1.35827	130.666		1.41955	119.052		1.33522	104.565		1.33522	96.3492		1.3701	80.3137		1.29138	58.4521		1.39439	48.9188		1.3701	30.3839		1.38214	24.7291
1.34088	155.091		1.35235	149.805		1.42556	142.309		1.36403	130.781		1.42556	119.009		1.34088	104.651		1.34088	96.6393		1.37591	80.7177		1.29685	58.7772		1.4003	49.2827		1.37591	30.5284		1.38799	24.6532
1.34653	155.339		1.35806	149.84		1.43158	142.313		1.36978	130.846		1.43158	119.058		1.34653	104.669		1.34653	96.8605		1.38171	81.2003		1.30233	59.652		1.4062	49.6752		1.38171	30.8511		1.39385	24.6985
1.35219	155.465		1.36377	149.774		1.43759	142.376		1.37554	130.813		1.43759	119.162		1.35219	104.768		1.35219	97.0359		1.38752	81.6895		1.3078	59.6744		1.41211	49.9735		1.38752	31.206		1.39971	24.9062
1.35785	155.527		1.36947	149.724		1.44361	142.357		1.38129	130.818		1.44361	119.141		1.35785	104.873		1.35785	97.2966		1.39332	82.1212		1.31327	59.8931		1.41802	50.1534		1.39332	31.5757		1.40556	25.4708
1.36351	155.551		1.37518	149.691		1.44962	142.326		1.38705	130.887		1.44962	119.09		1.36351	105.035		1.36351	97.4978		1.39913	82.519		1.31874	60.0322		1.42393	50.2627		1.39913	32.0722		1.41142	25.9665
1.36917	155.565		1.38088	149.717		1.45564	142.248		1.39281	130.962		1.45564	119.018		1.36917	105.228		1.36917	97.6357		1.40493	82.92		1.32421	60.2774		1.42984	50.5614		1.40493	32.6867		1.41728	26.3248
1.37482	155.562		1.38659	149.674		1.46165	142.037		1.39856	130.996		1.46165	118.86		1.37482	105.572		1.37482	97.7303		1.41074	83.2693		1.32969	60.5414		1.43575	50.7654		1.41074	33.3847		1.42313	26.7405
1.38048	155.523		1.3923	149.535		1.46767	141.723		1.40432	130.989		1.46767	118.646		1.38048	105.936		1.38048	97.8437		1.41655	83.539		1.33516	60.8825		1.44165	51.0212		1.41655	33.8931		1.42899	27.1677
1.38614	155.561		1.398	149.565		1.47368	141.509		1.41007	131.08		1.47368	118.487		1.38614	106.159		1.38614	97.9343		1.42235	83.774		1.34063	61.3452		1.44756	51.5027		1.42235	34.4757		1.43485	27.4586
1.3918	155.475		1.40371	149.565		1.4797	141.317		1.41583	131.331		1.4797	118.316		1.3918	106.357		1.3918	97.887		1.42816	84.018		1.3461	61.6149		1.45347	51.9347		1.42816	35.0506		1.4407	27.6916
1.39745	155.251		1.40942	149.49		1.48571	141.15		1.42158	131.565		1.48571	118.176		1.39745	106.573		1.39745	97.8454		1.43396	84.3264		1.35157	61.6373		1.45938	52.2595		1.43396	35.2999		1.44656	27.7715
1.40311	155.089		1.41512	149.505		1.49173	140.942		1.42734	131.783		1.49173	118.031		1.40311	106.863		1.40311	97.8148		1.43977	84.6197		1.35705	61.5949		1.46529	52.4745		1.43977	35.4831		1.45242	27.7466
1.40877	154.917		1.42083	149.443		1.49774	140.793		1.43309	131.935		1.49774	117.911		1.40877	107.063		1.40877	97.7936		1.44557	84.9037		1.36252	61.4329		1.4712	52.6365		1.44557	35.6858		1.45827	27.7413
1.41443	154.764		1.42653	149.277		1.50376	140.634		1.43885	132.042		1.50376	117.703		1.41443	107.278		1.41443	97.7723		1.45138	85.0751		1.36799	61.142		1.4771	52.6144		1.45138	35.9568		1.46413	27.767
1.42008	154.603		1.43224	149.086		1.50977	140.527		1.4446	132.093		1.50977	117.461		1.42008	107.527		1.42008	97.6516		1.45718	85.2199		1.37346	60.6185		1.48301	52.5345		1.45718	36.1795		1.46999	27.7654
1.42574	154.493		1.43795	148.769		1.51579	140.488		1.45036	132.093		1.51579	117.224		1.42574	107.714		1.42574	97.5271		1.46299	85.2493		1.37893	60.3807		1.48892	52.4468		1.46299	36.5365		1.47584	27.909
1.4314	154.515		1.44365	148.487		1.5218	140.374		1.45612	132.067		1.5218	117.048		1.4314	107.902		1.4314	97.468		1.4688	85.2558		1.3844	60.3133		1.49483	52.3182		1.4688	36.8796		1.4817	28.0167
1.43706	154.475		1.44936	148.248		1.52782	140.238		1.46187	132.059		1.52782	116.849		1.43706	107.974		1.43706	97.4378		1.4746	85.2852		1.38988	60.3317		1.50074	52.2358		1.4746	37.1318		1.48755	28.0698
1.44272	154.503		1.45506	147.996		1.53383	140.109		1.46763	132.153		1.53383	116.568		1.44272	108.064		1.44272	97.304		1.48041	85.3652		1.39535	60.4251		1.50665	52.1012		1.48041	37.461		1.49341	28.1579
1.44837	154.451		1.46077	147.758		1.53985	139.969		1.47338	132.173		1.53985	116.246		1.44837	108.086		1.44837	97.1204		1.48621	85.4472		1.40082	60.5133		1.51256	51.9959		1.48621	37.7993		1.49927	28.135
1.45403	154.266		1.46648	147.625		1.54586	139.743		1.47914	132.177		1.54586	115.905		1.45403	108.084		1.45403	96.9151		1.49202	85.5569		1.40629	60.6801		1.51846	51.7336		1.49202	38.1824		1.50512	28.0881
1.45969	154.037		1.47218	147.579		1.55188	139.444		1.48489	132.146		1.55188	115.678		1.45969	108.001		1.45969	96.7878		1.49782	85.6255		1.41176	60.8956		1.52437	51.4949		1.49782	38.519		1.51098	28.171
1.46535	153.765		1.47789	147.459		1.55789	139.129		1.49065	132.094		1.55789	115.407		1.46535	108.006		1.46535	96.559		1.50363	85.6128		1.41724	61.182		1.53028	51.2489		1.50363	38.8315		1.51684	28.3966
1.471	153.399		1.48359	147.388		1.56391	138.904		1.4964	132.063		1.56391	115.228		1.471	108.044		1.471	96.3097		1.50943	85.521		1.42271	61.5541		1.53619	50.8494		1.50943	39.1946		1.52269	28.4965
1.47666	153.081		1.4893	147.395		1.56992	138.734		1.50216	132.022		1.56992	115.154		1.47666	108.051		1.47666	96.2313		1.51524	85.4643		1.42818	62.1085		1.5421	50.3925		1.51524	39.4504		1.52855	28.4794
1.48232	152.899		1.49501	147.351		1.57594	138.627		1.50791	131.877		1.57594	115.064		1.48232	107.916		1.48232	96.1628		1.52104	85.3664		1.43365	62.7058		1.54801	50.0881		1.52104	39.4276		1.53441	28.406
1.48798	152.816		1.50071	147.259		1.58195	138.497		1.51367	131.715		1.58195	115.044		1.48798	107.77		1.48798	95.9621		1.52685	85.2864		1.43912	63.4517		1.55391	49.8152		1.52685	39.3966		1.54026	28.2534
1.49364	152.673		1.50642	147.088		1.58797	138.432		1.51942	131.571		1.58797	115.034		1.49364	107.686		1.49364	95.856		1.53266	85.2175		1.4446	64.1648		1.55982	49.5953		1.53266	39.1359		1.54612	28.0694
1.49929	152.533		1.51213	146.848		1.59398	138.492		1.52518	131.368		1.59398	114.926		1.49929	107.589		1.49929	95.6797		1.53846	84.9482		1.45007	64.7715		1.56573	49.5059		1.53846	38.8331		1.55198	27.8752
1.50495	152.455		1.51783	146.656		1.6	138.494		1.53094	131.162		1.6	114.837		1.50495	107.428		1.50495	95.6353		1.54427	84.6299		1.45554	65.2815		1.57164	49.406		1.54427	38.6928		1.55783	27.5847
1.51061	152.468		1.52354	146.443		1.60602	138.444		1.53669	130.975		1.60602	114.789		1.51061	107.268		1.51061	95.6805		1.55007	84.3239		1.46101	65.6969		1.57755	49.3431		1.55007	38.4104		1.56369	27.3395
1.51627	152.443		1.52924	146.183		1.61203	138.388		1.54245	130.848		1.61203	114.769		1.51627	107.121		1.51627	95.5537		1.55588	84.0608		1.46648	66.1632		1.58346	49.3766		1.55588	38.1024		1.56955	27.222
1.52192	152.314		1.53495	146.026		1.61805	138.383		1.5482	130.654		1.61805	114.762		1.52192	106.985		1.52192	95.3754		1.56168	83.7674		1.47196	66.5418		1.58936	49.5108		1.56168	37.7307		1.5754	27.1077
1.52758	152.224		1.54066	145.764		1.62406	138.415		1.55396	130.479		1.62406	114.71		1.52758	106.826		1.52758	95.3533		1.56749	83.5096		1.47743	66.8678		1.59527	49.672		1.56749	37.3656		1.58126	26.9547
1.53324	152.114		1.54636	145.57		1.63008	138.41		1.55971	130.436		1.63008	114.632		1.53324	106.611		1.53324	95.3415		1.57329	83.3778		1.4829	67.2391		1.60118	49.8703		1.57329	37.0889		1.58712	26.7307
1.5389	151.962		1.55207	145.488		1.63609	138.301		1.56547	130.343		1.63609	114.541		1.5389	106.385		1.5389	95.3003		1.5791	83.2224		1.48837	67.6149		1.60709	49.9947		1.5791	36.6773		1.59297	26.468
1.54455	151.972		1.55777	145.43		1.64211	138.164		1.57122	130.168		1.64211	114.385		1.54455	106.202		1.54455	95.2472		1.58491	83.0677		1.49384	67.8931		1.613	49.9417		1.58491	36.1273		1.59883	26.111
1.55021	152.019		1.56348	145.407		1.64812	138.099		1.57698	129.88		1.64812	114.268		1.55021	106.044		1.55021	95.1673		1.59071	82.9714		1.49932	68.1228		1.61891	49.798		1.59071	35.5435		1.60469	25.6936
1.55587	152.053		1.56919	145.364		1.65414	138.032		1.58273	129.656		1.65414	114.153		1.55587	105.882		1.55587	95.0616		1.59652	82.9531		1.50479	68.2615		1.62482	49.6075		1.59652	35.1448		1.61054	25.2676
1.56153	152.071		1.57489	145.473		1.66015	137.927		1.58849	129.537		1.66015	114.144		1.56153	105.687		1.56153	94.9425		1.60232	82.9115		1.51026	68.3831		1.63072	49.5006		1.60232	34.8568		1.6164	25.0114
1.56719	152.03		1.5806	145.537		1.66617	137.743		1.59424	129.419		1.66617	114.12		1.56719	105.49		1.56719	94.8107		1.60813	82.9874		1.51573	68.4398		1.63663	49.6042		1.60813	34.6104		1.62225	24.7581
1.57284	152.053		1.58631	145.517		1.67218	137.531		1.6	129.254		1.67218	114.031		1.57284	105.466		1.57284	94.8499		1.61393	83.0787		1.5212	68.6299		1.64254	49.825		1.61393	34.5263		1.62811	24.5838
1.5785	152.013		1.59201	145.49		1.6782	137.345		1.60576	129.04		1.6782	114.024		1.5785	105.452		1.5785	95.0029		1.61974	83.2036		1.52668	68.8193		1.64845	50.0894		1.61974	34.5137		1.63397	24.4533
1.58416	151.972		1.59772	145.516		1.68421	137.185		1.61151	128.851		1.68421	114.017		1.58416	105.381		1.58416	95.1787		1.62554	83.3566		1.53215	69.0694		1.65436	50.4386		1.62554	34.5504		1.63982	24.3684
1.58982	151.832		1.60342	145.489		1.69023	137		1.61727	128.737		1.69023	113.934		1.58982	105.276		1.58982	95.3574		1.63135	83.3831		1.53762	69.3994		1.66027	50.5753		1.63135	34.7454		1.64568	24.2681
1.59547	151.743		1.60913	145.364		1.69624	136.774		1.62302	128.594		1.69624	113.793		1.59547	105.249		1.59547	95.4357		1.63716	83.4133		1.54309	69.665		1.66617	50.7719		1.63716	34.9755		1.65154	24.1763
1.60113	151.676		1.61484	145.245		1.70226	136.517		1.62878	128.53		1.70226	113.641		1.60113	105.348		1.60113	95.4194		1.64296	83.3346		1.54856	69.8078		1.67208	50.9396		1.64296	35.2525		1.65739	24.0412
1.60679	151.606		1.62054	145.184		1.70827	136.313		1.63453	128.439		1.70827	113.47		1.60679	105.402		1.60679	95.6132		1.64877	83.1465		1.55404	69.9229		1.67799	50.8866		1.64877	35.4639		1.66325	23.9127
1.61245	151.465		1.62625	145.172		1.71429	136.102		1.64029	128.26		1.71429	113.302		1.61245	105.402		1.61245	95.7454		1.65457	82.9686		1.55951	69.9233		1.6839	50.9592		1.65457	35.6671		1.66911	23.887
1.6181	151.437		1.63195	145.018		1.7203	135.956		1.64604	128.208		1.7203	113.249		1.6181	105.368		1.6181	95.7001		1.66038	82.8919		1.56498	69.7621		1.68981	50.8731		1.66038	35.8001		1.67496	23.9298
1.62376	151.407		1.63766	144.976		1.72632	135.98		1.6518	128.156		1.72632	113.335		1.62376	105.133		1.62376	95.7613		1.66618	82.9241		1.57045	69.5785		1.69572	50.4149		1.66618	35.794		1.68082	24.029
1.62942	151.321		1.64337	144.857		1.73233	136.045		1.65755	128.219		1.73233	113.448		1.62942	104.956		1.62942	95.7507		1.67199	83.0114		1.57592	69.488		1.70162	50.1383		1.67199	35.8837		1.68668	24.1073
1.63508	151.215		1.64907	144.757		1.73835	136.11		1.66331	128.254		1.73835	113.639		1.63508	104.934		1.63508	95.5957		1.67779	83.2676		1.5814	69.4443		1.70753	49.9155		1.67779	36.0575		1.69253	24.2807
1.64074	151.145		1.65478	144.599		1.74436	136.196		1.66906	128.217		1.74436	113.76		1.64074	104.97		1.64074	95.4333		1.6836	83.4317		1.58687	69.308		1.71344	49.5891		1.6836	36.2909		1.69839	24.4259
1.64639	151.098		1.66049	144.421		1.75038	136.305		1.67482	128.08		1.75038	113.913		1.64639	104.923		1.64639	95.175		1.6894	83.5887		1.59234	69.073		1.71935	49.4459		1.6894	36.45		1.70425	24.4149
1.65205	151.013		1.66619	144.179		1.75639	136.35		1.68058	127.964		1.75639	114.075		1.65205	104.959		1.65205	94.9755		1.69521	83.7968		1.59781	68.8352		1.72526	49.459		1.69521	36.488		1.7101	24.3513
1.65771	150.869		1.6719	143.941		1.76241	136.362		1.68633	127.89		1.76241	114.104		1.65771	104.94		1.65771	94.8188		1.70102	83.9861		1.60328	68.5953		1.73117	49.5696		1.70102	36.2913		1.71596	24.1603
1.66337	150.75		1.6776	143.726		1.76842	136.325		1.69209	127.839		1.76842	114.07		1.66337	104.907		1.66337	94.7968		1.70682	84.0563		1.60876	68.2811		1.73708	49.8984		1.70682	36.1722		1.72182	23.8572
1.66902	150.654		1.68331	143.585		1.77444	136.302		1.69784	127.801		1.77444	114		1.66902	104.845		1.66902	94.8091		1.71263	84.0041		1.61423	67.9723		1.74298	50.2946		1.71263	36.1803		1.72767	23.6724
1.67468	150.501		1.68902	143.535		1.78045	136.191		1.7036	127.653		1.78045	113.895		1.67468	104.889		1.67468	94.8707		1.71843	84.0159		1.6197	67.685		1.74889	50.756		1.71843	36.0135		1.73353	23.6842
1.68034	150.386		1.69472	143.534		1.78647	136.081		1.70935	127.46		1.78647	113.718		1.68034	104.933		1.68034	94.9947		1.72424	83.9396		1.62517	67.4215		1.7548	51.1807		1.72424	35.8837		1.73939	23.7062
1.686	150.369		1.70043	143.661		1.79248	135.971		1.71511	127.279		1.79248	113.525		1.686	104.925		1.686	95.1665		1.73004	83.8213		1.63064	67.2052		1.76071	51.4533		1.73004	35.9221		1.74524	23.6981
1.69165	150.29		1.70613	143.757		1.7985	135.772		1.72086	127.181		1.7985	113.373		1.69165	104.851		1.69165	95.3652		1.73585	83.6304		1.63611	67.1571		1.76662	51.6712		1.73585	35.7377		1.7511	23.6104
1.69731	150.153		1.71184	143.8		1.80451	135.641		1.72662	126.995		1.80451	113.244		1.69731	104.762		1.69731	95.4798		1.74165	83.2717		1.64159	67.1714		1.77253	51.7071		1.74165	35.2876		1.75695	23.4827
1.70297	150.023		1.71755	143.814		1.81053	135.404		1.73237	126.795		1.81053	113.118		1.70297	104.677		1.70297	95.5255		1.74746	83.0404		1.64706	67.1971		1.77843	51.6308		1.74746	35.1338		1.76281	23.3798
1.70863	149.943		1.72325	143.782		1.81654	135.295		1.73813	126.556		1.81654	113.072		1.70863	104.5		1.70863	95.5043		1.75327	83.0188		1.65253	67.1938		1.78434	51.5614		1.75327	34.8805		1.76867	23.2734
1.71429	149.742		1.72896	143.737		1.82256	135.201		1.74388	126.246		1.82256	113.024		1.71429	104.18		1.71429	95.4614		1.75907	83.0751		1.658	67.257		1.79025	51.3382		1.75907	34.8988		1.77452	23.2199
1.71994	149.546		1.73466	143.632		1.82857	135.133		1.74964	125.979		1.82857	112.951		1.71994	103.851		1.71994	95.4716		1.76488	83.1257		1.66347	67.5512		1.79616	51.1367		1.76488	34.9176		1.78038	23.275
1.7256	149.4		1.74037	143.51		1.83459	135.142		1.7554	125.839		1.83459	112.865		1.7256	103.576		1.7256	95.4619		1.77068	83.2872		1.66895	67.7882		1.80207	50.9572		1.77068	35.0934		1.78624	23.4178
1.73126	149.298		1.74608	143.356		1.8406	135.054		1.76115	125.84		1.8406	112.786		1.73126	103.543		1.73126	95.3843		1.77649	83.5843		1.67442	67.8021		1.80798	50.6871		1.77649	35.357		1.79209	23.5896
1.73692	149.255		1.75178	143.164		1.84662	134.932		1.76691	125.927		1.84662	112.725		1.73692	103.568		1.73692	95.339		1.78229	83.916		1.67989	67.7348		1.81388	50.4623		1.78229	35.6858		1.79795	23.7438
1.74257	149.222		1.75749	142.975		1.85263	134.851		1.77266	126.065		1.85263	112.738		1.74257	103.704		1.74257	95.3093		1.7881	84.1799		1.68536	67.6006		1.81979	50.3599		1.7881	36.2354		1.80381	23.8617
1.74823	149.2		1.7632	142.798		1.85865	134.801		1.77842	126.217		1.85865	112.723		1.74823	103.818		1.74823	95.3076		1.7939	84.357		1.69083	67.4015		1.8257	50.3505		1.7939	36.7299		1.80966	24.0836
1.75389	149.231		1.7689	142.698		1.86466	134.717		1.78417	126.29		1.86466	112.758		1.75389	103.92		1.75389	95.2844		1.79971	84.4814		1.69631	67.2713		1.83161	50.3305		1.79971	36.9951		1.81552	24.2297
1.75955	149.194		1.77461	142.585		1.87068	134.632		1.78993	126.333		1.87068	112.791		1.75955	104.053		1.75955	95.2122		1.80552	84.4823		1.70178	67.2554		1.83752	50.2995		1.80552	37.1216		1.82138	24.2831
1.76521	149.191		1.78031	142.517		1.87669	134.63		1.79568	126.437		1.87669	112.874		1.76521	104.175		1.76521	95.1595		1.81132	84.4716		1.70725	67.3721		1.84343	50.1954		1.81132	37.1106		1.82723	24.2746
1.77086	149.239		1.78602	142.44		1.88271	134.632		1.80144	126.467		1.88271	112.952		1.77086	104.278		1.77086	95.1779		1.81713	84.4039		1.71272	67.4741		1.84934	50.2982		1.81713	37.1012		1.83309	24.1428
1.77652	149.171		1.79173	142.387		1.88872	134.59		1.80719	126.428		1.88872	113.118		1.77652	104.283		1.77652	95.164		1.82293	84.3162		1.71819	67.5492		1.85524	50.4394		1.82293	36.9935		1.83895	23.9176
1.78218	149.032		1.79743	142.349		1.89474	134.582		1.81295	126.246		1.89474	113.312		1.78218	104.202		1.78218	95.0596		1.82874	84.3346		1.72367	67.7271		1.86115	50.7772		1.82874	36.623		1.8448	23.6014
1.78784	148.902		1.80314	142.285		1.90075	134.6		1.81871	126.11		1.90075	113.548		1.78784	104.068		1.78784	94.9372		1.83454	84.2701		1.72914	67.9368		1.86706	51.0857		1.83454	36.2415		1.85066	23.2803
1.79349	148.745		1.80884	142.145		1.90677	134.627		1.82446	126.016		1.90677	113.767		1.79349	103.929		1.79349	94.8384		1.84035	84.2546		1.73461	68.1208		1.87297	51.6614		1.84035	36.1787		1.85652	23.0355
1.79915	148.622		1.81455	141.96		1.91278	134.583		1.83022	125.867		1.91278	113.975		1.79915	103.831		1.79915	94.7548		1.84615	84.2676		1.74008	68.3366		1.87888	52.2599		1.84615	36.1542		1.86237	22.8845
1.80481	148.503		1.82026	141.865		1.9188	134.532		1.83597	125.735		1.9188	114.214		1.80481	103.789		1.80481	94.7475		1.85196	84.2599		1.74555	68.2991		1.88479	52.7801		1.85196	36.0824		1.86823	22.8054
1.81047	148.449		1.82596	141.772		1.92481	134.448		1.84173	125.627		1.92481	114.409		1.81047	103.761		1.81047	94.8086		1.85776	84.2921		1.75103	68.2407		1.89069	53.2244		1.85776	36.0665		1.87408	22.8046
1.81612	148.412		1.83167	141.621		1.93083	134.355		1.84748	125.562		1.93083	114.505		1.81612	103.742		1.81612	94.9592		1.86357	84.2109		1.7565	68.1363		1.8966	53.5557		1.86357	36.1016		1.87994	22.7707
1.82178	148.36		1.83738	141.627		1.93684	134.277		1.85324	125.517		1.93684	114.501		1.82178	103.654		1.82178	95.2195		1.86938	84.1293		1.76197	67.8939		1.90251	53.745		1.86938	36.0163		1.8858	22.6834
1.82744	148.335		1.84308	141.673		1.94286	134.167		1.85899	125.486		1.94286	114.574		1.82744	103.605		1.82744	95.6067		1.87518	84.022		1.76744	67.6418		1.90842	54.0151		1.87518	36.04		1.89165	22.6071
1.8331	148.271		1.84879	141.651		1.94887	133.995		1.86475	125.412		1.94887	114.559		1.8331	103.593		1.8331	95.9245		1.88099	83.816		1.77291	67.3823		1.91433	54.2982		1.88099	36.1416		1.89751	22.6197
1.83876	148.226		1.85449	141.526		1.95489	133.758		1.8705	125.275		1.95489	114.488		1.83876	103.525		1.83876	96.1314		1.88679	83.747		1.77839	67.1697		1.92024	54.5598		1.88679	36.3048		1.90337	22.6393
1.84441	148.165		1.8602	141.399		1.9609	133.65		1.87626	125.18		1.9609	114.268		1.84441	103.422		1.84441	96.304		1.8926	83.7169		1.78386	67.0583		1.92614	54.8992		1.8926	36.4431		1.90922	22.7479
1.85007	148.001		1.86591	141.421		1.96692	133.552		1.88201	125.096		1.96692	114.082		1.85007	103.436		1.85007	96.4023		1.8984	83.716		1.78933	67.0902		1.93205	55.1216		1.8984	36.7846		1.91508	22.9629
1.85573	147.819		1.87161	141.315		1.97293	133.465		1.88777	124.97		1.97293	114.084		1.85573	103.43		1.85573	96.479		1.90421	83.8046		1.7948	67.2264		1.93796	55.51		1.90421	37.3737		1.92094	23.2077
1.86139	147.576		1.87732	141.122		1.97895	133.327		1.89353	124.864		1.97895	114.208		1.86139	103.419		1.86139	96.5728		1.91001	84.0836		1.80027	67.4806		1.94387	55.9127		1.91001	37.9596		1.92679	23.5182
1.86704	147.402		1.88302	140.947		1.98496	133.393		1.89928	124.783		1.98496	114.263		1.86704	103.403		1.86704	96.6712		1.91582	84.5096		1.80575	67.7638		1.94978	56.479		1.91582	38.5557		1.93265	23.9
1.8727	147.193		1.88873	140.883		1.99098	133.479		1.90504	124.809		1.99098	114.292		1.8727	103.446		1.8727	96.6875		1.92163	84.8894		1.81122	68.2134		1.95569	56.9257		1.92163	39.0494		1.93851	24.4104
1.87836	147.071		1.89444	140.823		1.99699	133.392		1.91079	124.85		1.99699	114.295		1.87836	103.504		1.87836	96.7226		1.92743	85.2358		1.81669	68.6177		1.9616	57.3619		1.92743	39.4419		1.94436	24.8205
1.88402	147.073		1.90014	140.673		2.00301	133.439		1.91655	124.914		2.00301	114.221		1.88402	103.62		1.88402	96.743		1.93324	85.4998		1.82216	68.9319		1.9675	57.7303		1.93324	39.6589		1.95022	25.2836
1.88967	146.997		1.90585	140.422		2.00902	133.356		1.9223	125.035		2.00902	114.152		1.88967	103.82		1.88967	96.7984		1.93904	85.6789		1.82763	69.2456		1.97341	58.0824		1.93904	39.9017		1.95608	25.7062
1.89533	146.875		1.91155	140.236		2.01504	133.333		1.92806	125.056		2.01504	114.022		1.89533	103.987		1.89533	96.8821		1.94485	85.867		1.83311	69.4047		1.97932	58.2138		1.94485	40.1183		1.96193	26.1089
1.90099	146.764		1.91726	140.031		2.02105	133.387		1.93381	125.067		2.02105	113.775		1.90099	104.257		1.90099	96.9482		1.95065	86.009		1.83858	69.4447		1.98523	58.0853		1.95065	40.5088		1.96779	26.5851
1.90665	146.792		1.92297	139.865		2.02707	133.336		1.93957	125.223		2.02707	113.553		1.90665	104.483		1.90665	97.1069		1.95646	86.1461		1.84405	69.3525		1.99114	57.7927		1.95646	40.9539		1.97365	26.8829
1.91231	146.678		1.92867	139.732		2.03308	133.545		1.94532	125.317		2.03308	113.44		1.91231	104.692		1.91231	97.3884		1.96226	86.2795		1.84952	69.2199		1.99705	57.8311		1.96226	41.5443		1.9795	27.2521
1.91796	146.41		1.93438	139.685		2.0391	133.756		1.95108	125.364		2.0391	113.407		1.91796	104.814		1.91796	97.4667		1.96807	86.3958		1.85499	68.9727		2.00295	58.0322		1.96807	42.1465		1.98536	27.6051
1.92362	146.131		1.94009	139.533		2.04511	133.9		1.95683	125.316		2.04511	113.43		1.92362	104.907		1.92362	97.2542		1.97388	86.3031		1.86047	68.778		2.00886	58.1036		1.97388	42.8433		1.99122	28.069
1.92928	145.84		1.94579	139.497		2.05113	133.979		1.96259	125.223		2.05113	113.725		1.92928	104.984		1.92928	97.2611		1.97968	86.1359		1.86594	68.6344		2.01477	58.1179		1.97968	43.1848		1.99707	28.6087
1.93494	145.568		1.9515	139.6		2.05714	133.88		1.96835	125.142		2.05714	113.954		1.93494	105.046		1.93494	97.2893		1.98549	86.2322		1.87141	68.5214		2.02068	58.3105		1.98549	43.4957		2.00293	28.794
1.94059	145.38		1.9572	139.693		2.06316	133.957		1.9741	125.201		2.06316	114.041		1.94059	104.965		1.94059	97.2322		1.99129	86.3566		1.87688	68.5361		2.02659	58.368		1.99129	43.8152		2.00878	28.8686
1.94625	145.253		1.96291	139.62		2.06917	134.044		1.97986	125.19		2.06917	114.053		1.94625	104.945		1.94625	97.0971		1.9971	86.4092		1.88235	68.5002		2.0325	58.4839		1.9971	44.1914		2.01464	28.9388
1.95191	145.02		1.96862	139.595		2.07519	134.002		1.98561	125.076		2.07519	113.942		1.95191	104.961		1.95191	97.0122		2.0029	86.6532		1.88782	68.5377		2.0384	58.4863		2.0029	44.4986		2.0205	29.4945
1.95757	144.82		1.97432	139.588		2.0812	134.012		1.99137	124.974		2.0812	113.928		1.95757	104.946		1.95757	97.1579		2.00871	86.8637		1.8933	68.5859		2.04431	58.7572		2.00871	44.6838		2.02635	30.0016
1.96322	144.636		1.98003	139.553		2.08722	134.165		1.99712	124.822		2.08722	114.093		1.96322	104.933		1.96322	97.2448		2.01451	86.9637		1.89877	68.4578		2.05022	58.9882		2.01451	44.6712		2.03221	30.0873
1.96888	144.67		1.98573	139.655		2.09323	134.175		2.00288	124.758		2.09323	114.222		1.96888	105.184		1.96888	97.603		2.02032	87.1293		1.90424	68.335		2.05613	58.5141		2.02032	44.603		2.03807	30.2803
1.97454	144.836		1.99144	139.776		2.09925	134.106		2.00863	124.85		2.09925	114.136		1.97454	105.277		1.97454	97.6965		2.02612	86.9396		1.90971	68.2509		2.06204	58.563		2.02612	44.4753		2.04392	30.5581
1.9802	145.102		1.99715	139.959		2.10526	133.951		2.01439	124.832		2.10526	114.183		1.9802	105.352		1.9802	97.5394		2.03193	86.8188		1.91518	68.308		2.06795	58.5561		2.03193	44.1852		2.04978	30.3374
1.98586	145.322		2.00285	140.157		2.11128	134.096		2.02014	124.72		2.11128	114.209		1.98586	105.331		1.98586	97.6532		2.03774	86.7638		1.92066	68.4753		2.07386	58.7128		2.03774	44.1457		2.05564	29.8939
1.99151	145.309		2.00856	140.152		2.11729	133.945		2.0259	124.634		2.11729	114.417		1.99151	105.427		1.99151	97.7234		2.04354	86.8637		1.92613	68.805		2.07976	58.8201		2.04354	44.6128		2.06149	30.2081
1.99717	145.473		2.01427	140.12		2.12331	133.987		2.03165	124.841		2.12331	114.475		1.99717	105.583		1.99717	97.8972		2.04935	86.9878		1.9316	69.2113		2.08567	58.9837		2.04935	44.8764		2.06735	30.7515
2.00283	145.51		2.01997	140.155		2.12932	134.088		2.03741	125.053		2.12932	114.461		2.00283	105.598		2.00283	97.8437		2.05515	87.2313		1.93707	69.7385		2.09158	58.8894		2.05515	45.1575		2.07321	31.1705
2.00849	145.396		2.02568	140.171		2.13534	134.114		2.04317	125.08		2.13534	114.414		2.00849	105.407		2.00849	97.9221		2.06096	87.4565		1.94254	70.1897		2.09749	58.5602		2.06096	45.1979		2.07906	31.6801
2.01414	145.356		2.03138	139.918		2.14135	133.903		2.04892	125.172		2.14135	114.459		2.01414	105.27		2.01414	98.0078		2.06676	87.838		1.94802	70.5292		2.1034	58.2464		2.06676	45.6348		2.08492	31.8703
2.0198	145.331		2.03709	139.903		2.14737	133.73		2.05468	125.234		2.14737	114.493		2.0198	105.202		2.0198	98.2509		2.07257	87.9535		1.95349	70.7842		2.10931	58.153		2.07257	45.5435		2.09078	31.6491
2.02546	145.274		2.0428	139.855		2.15338	133.798		2.06043	125.181		2.15338	114.415		2.02546	105.246		2.02546	98.124		2.07837	87.9776		1.95896	70.9396		2.11521	57.9506		2.07837	45.5985		2.09663	31.457
2.03112	145.19		2.0485	139.743		2.1594	133.834		2.06619	125.337		2.1594	114.11		2.03112	105.233		2.03112	98.1191		2.08418	88.1665		1.96443	71.0987		2.12112	57.7352		2.08418	45.4288		2.10249	31.3023
2.03678	145.177		2.05421	139.529		2.16541	133.732		2.07194	125.608		2.16541	113.803		2.03678	105.282		2.03678	98.1216		2.08999	87.9869		1.9699	71.3023		2.12703	57.4684		2.08999	44.92		2.10835	31.745
2.04243	145.232		2.05991	139.423		2.17143	133.703		2.0777	125.655		2.17143	113.623		2.04243	105.425		2.04243	98.1999		2.09579	87.8658		1.97538	71.3851		2.13294	57.0579		2.09579	44.9253		2.1142	31.8295
2.04809	145.082		2.06562	139.567		2.17744	133.626		2.08345	125.535		2.17744	113.352		2.04809	105.482		2.04809	98.2317		2.1016	88.0086		1.98085	71.5259		2.13885	56.9955		2.1016	45.1053		2.12006	32.1983
2.05375	144.989		2.07133	139.624		2.18346	133.273		2.08921	125.44		2.18346	113.18		2.05375	105.5		2.05375	98.1342		2.1074	88.0804		1.98632	71.8372		2.14476	56.9364		2.1074	45.6283		2.12592	32.2424
2.05941	144.736		2.07703	139.653		2.18947	133.31		2.09496	125.443		2.18947	113.233		2.05941	105.452		2.05941	97.9025		2.11321	88.1918		1.99179	72.04		2.15066	56.5222		2.11321	45.9017		2.13177	31.6087
2.06506	144.794		2.08274	139.721		2.19549	133.391		2.10072	125.762		2.19549	113.11		2.06506	105.707		2.06506	97.8348		2.11901	88.3076		1.99726	72.2611		2.15657	56.2787		2.11901	45.6271		2.13763	31.5736
2.07072	144.678		2.08845	139.592		2.2015	133.412		2.10647	125.764		2.2015	113.021		2.07072	105.776		2.07072	97.5243		2.12482	88.368		2.00274	72.5251		2.16248	56.2375		2.12482	45.6508		2.14348	31.4039
2.07638	144.586		2.09415	139.562		2.20752	133.392		2.11223	125.49		2.20752	112.99		2.07638	105.791		2.07638	97.2346		2.13062	88.3823		2.00821	72.8968		2.16839	55.9829		2.13062	45.3186		2.14934	30.8756
2.08204	144.687		2.09986	139.54		2.21353	133.283		2.11799	125.461		2.21353	113.028		2.08204	105.836		2.08204	97.151		2.13643	88.3113		2.01368	73.3741		2.1743	55.5447		2.13643	45.2885		2.1552	30.6875
2.08769	144.779		2.10556	139.446		2.21955	133.218		2.12374	125.537		2.21955	113.127		2.08769	105.867		2.08769	97.0335		2.14224	88.2032		2.01915	73.6797		2.18021	55.1155		2.14224	45.0898		2.16105	30.2766
2.09335	144.847		2.11127	139.317		2.22556	133.196		2.1295	125.62		2.22556	113.247		2.09335	106.052		2.09335	96.776		2.14804	88.1081		2.02462	73.8637		2.18612	54.8123		2.14804	44.9637		2.16691	30.0934
2.09901	145.18		2.11698	139.275		2.23158	133.102		2.13525	125.717		2.23158	113.175		2.09901	106.169		2.09901	96.4904		2.15385	87.8976		2.0301	73.9425		2.19202	54.5235		2.15385	44.6585		2.17277	29.6173
2.10467	145.561		2.12268	139.254		2.23759	132.836		2.14101	125.854		2.23759	113.016		2.10467	106.389		2.10467	96.3835		2.15965	87.5798		2.03557	73.7348		2.19793	54.1652		2.15965	44.2848		2.17862	29.3023
2.11033	145.762		2.12839	139.313		2.24361	132.721		2.14676	125.996		2.24361	112.982		2.11033	106.521		2.11033	96.3293		2.16546	87.195		2.04104	73.3003		2.20384	53.9094		2.16546	44.0069		2.18448	29.1546
2.11598	145.879		2.13409	139.292		2.24962	132.596		2.15252	125.902		2.24962	112.93		2.11598	106.432		2.11598	96.2725		2.17126	86.9315		2.04651	73.2876		2.20975	53.6144		2.17126	43.4721		2.19034	29.492
2.12164	145.946		2.1398	139.324		2.25564	132.438		2.15827	125.776		2.25564	112.958		2.12164	106.382		2.12164	96.1061		2.17707	86.8307		2.05198	73.5851		2.21566	53.2301		2.17707	43.6834		2.19619	29.0796
2.1273	145.936		2.14551	139.18		2.26165	132.428		2.16403	125.831		2.26165	113.047		2.1273	106.353		2.1273	95.9625		2.18287	86.5953		2.05746	73.7711		2.22157	52.705		2.18287	43.5129		2.20205	28.4578
2.13296	145.952		2.15121	138.98		2.26767	132.384		2.16978	125.893		2.26767	113.108		2.13296	106.192		2.13296	95.7368		2.18868	86.3399		2.06293	73.971		2.22747	52.3252		2.18868	43.0016		2.20791	27.9474
2.13861	145.924		2.15692	138.913		2.27368	132.369		2.17554	125.772		2.27368	113.134		2.13861	105.961		2.13861	95.5626		2.19448	86.1277		2.0684	74.2011		2.23338	52.0657		2.19448	42.4802		2.21376	27.5386
2.14427	145.877		2.16262	138.942		2.2797	132.394		2.18129	125.623		2.2797	113.08		2.14427	105.653		2.14427	95.4496		2.20029	86.0151		2.07387	74.4292		2.23929	51.7483		2.20029	42.2452		2.21962	27.7421
2.14993	145.922		2.16833	138.976		2.28571	132.41		2.18705	125.496		2.28571	112.949		2.14993	105.538		2.14993	95.3513		2.2061	85.838		2.07934	74.6626		2.2452	51.386		2.2061	41.9441		2.22548	27.428
2.15559	146.067		2.17404	138.865		2.29173	132.408		2.19281	125.415		2.29173	112.921		2.15559	105.496		2.15559	95.2762		2.2119	85.6006		2.08482	74.8417		2.25111	51.0665		2.2119	41.614		2.23133	27.1098
2.16124	146.152		2.17974	138.731		2.29774	132.526		2.19856	125.16		2.29774	112.829		2.16124	105.363		2.16124	95.1277		2.21771	85.5084		2.09029	74.9004		2.25702	50.7829		2.21771	41.2762		2.23719	26.9021
2.1669	146.137		2.18545	138.649		2.30376	132.504		2.20432	125.075		2.30376	112.681		2.1669	105.118		2.1669	94.8637		2.22351	85.3382		2.09576	74.8295		2.26292	50.6667		2.22351	41.0494		2.24305	26.6793
2.17256	145.976		2.19116	138.479		2.30977	132.375		2.21007	124.963		2.30977	112.495		2.17256	104.872		2.17256	94.7238		2.22932	85.1081		2.10123	74.8299		2.26883	50.5014		2.22932	40.705		2.2489	26.386
2.17822	145.719		2.19686	138.359		2.31579	132.448		2.21583	124.907		2.31579	112.456		2.17822	104.69		2.17822	94.5532		2.23512	84.8837		2.1067	74.8315		2.27474	50.39		2.23512	40.2366		2.25476	26.1477
2.18388	145.529		2.20257	138.3		2.3218	132.515		2.22158	124.865		2.3218	112.409		2.18388	104.55		2.18388	94.3631		2.24093	84.705		2.11218	74.8894		2.28065	50.4986		2.24093	39.8201		2.26061	25.8507
2.18953	145.221		2.20827	138.244		2.32782	132.457		2.22734	124.805		2.32782	112.419		2.18953	104.539		2.18953	94.233		2.24673	84.5063		2.11765	74.8319		2.28656	50.6312		2.24673	39.3472		2.26647	25.5157
2.19519	144.97		2.21398	138.175		2.33383	132.367		2.23309	124.625		2.33383	112.435		2.19519	104.359		2.19519	94.0665		2.25254	84.2415		2.12312	74.6373		2.29247	50.7519		2.25254	38.8923		2.27233	25.2595
2.20085	144.779		2.21969	138.268		2.33985	132.275		2.23885	124.572		2.33985	112.498		2.20085	104.162		2.20085	93.9298		2.25835	84.053		2.12859	74.6773		2.29838	50.9833		2.25835	38.213		2.27818	25.1387
2.20651	144.598		2.22539	138.362		2.34586	132.286		2.2446	124.38		2.34586	112.611		2.20651	103.932		2.20651	93.9441		2.26415	83.9457		2.13406	74.7177		2.30428	51.2542		2.26415	37.8074		2.28404	25.0718
2.21216	144.341		2.2311	138.388		2.35188	132.439		2.25036	124.207		2.35188	112.714		2.21216	103.807		2.21216	93.9457		2.26996	83.7997		2.13953	74.5324		2.31019	51.3256		2.26996	37.5214		2.2899	24.9315
2.21782	144.142		2.2368	138.381		2.35789	132.563		2.25612	124.064		2.35789	112.801		2.21782	103.703		2.21782	93.9918		2.27576	83.5537		2.14501	74.7797		2.3161	51.3966		2.27576	37.4341		2.29575	24.714
2.22348	144.117		2.24251	138.372		2.36391	132.597		2.26187	123.89		2.36391	112.847		2.22348	103.687		2.22348	94.0792		2.28157	83.3611		2.15048	74.5377		2.32201	51.3811		2.28157	37.3443		2.30161	24.45
2.22914	144.114		2.24822	138.3		2.36992	132.445		2.26763	123.729		2.36992	112.812		2.22914	103.615		2.22914	94.1538		2.28737	83.275		2.15595	74.3015		2.32792	51.2701		2.28737	37.2289		2.30747	24.3395
2.23479	144.135		2.25392	138.114		2.37594	132.361		2.27338	123.698		2.37594	112.753		2.23479	103.544		2.23479	94.3121		2.29318	83.104		2.16142	74.0432		2.33383	51.3031		2.29318	37.1338		2.31332	24.2477
2.24045	144.172		2.25963	138.073		2.38195	132.524		2.27914	123.809		2.38195	112.743		2.24045	103.512		2.24045	94.4716		2.29898	82.9833		2.16689	73.6291		2.33973	51.3064		2.29898	37.0792		2.31918	24.1404
2.24611	144.174		2.26534	138.04		2.38797	132.309		2.28489	123.807		2.38797	112.703		2.24611	103.45		2.24611	94.5973		2.30479	83.0339		2.17237	73.1865		2.34564	51.1983		2.30479	37.1281		2.32504	24.0514
2.25177	144.365		2.27104	137.997		2.39398	132.308		2.29065	123.925		2.39398	112.685		2.25177	103.379		2.25177	94.6283		2.3106	83.0184		2.17784	72.7242		2.35155	51.0971		2.3106	37.2697		2.33089	23.9539
2.25743	144.15		2.27675	137.983		2.4	132.19		2.2964	124.116		2.4	112.62		2.25743	103.333		2.25743	94.6308		2.3164	83.0412		2.18331	72.4521		2.35746	50.991		2.3164	37.4545		2.33675	23.9213
2.26308	144.15		2.28245	138.076		2.40602	132.146		2.30216	124.164		2.40602	112.658		2.26308	103.298		2.26308	94.5239		2.32221	83.091		2.18878	72.5622		2.36337	51.0326		2.32221	37.5814		2.34261	23.8042
2.26874	144.309		2.28816	138.173		2.41203	132.353		2.30791	124.086		2.41203	112.796		2.26874	103.191		2.26874	94.4117		2.32801	83.3223		2.19425	72.4276		2.36928	51.1085		2.32801	37.6536		2.34846	23.6728
2.2744	144.371		2.29387	138.308		2.41805	132.235		2.31367	123.922		2.41805	112.916		2.2744	103.01		2.2744	94.3199		2.33382	83.5639		2.19973	72.1583		2.37518	51.1873		2.33382	37.5435		2.35432	23.5463
2.28006	144.343		2.29957	138.408		2.42406	132.328		2.31942	123.844		2.42406	113.038		2.28006	102.869		2.28006	94.2342		2.33962	83.7825		2.2052	71.7842		2.38109	51.2864		2.33962	37.4317		2.36018	23.4141
2.28571	143.99		2.30528	138.191		2.43008	132.59		2.32518	123.744		2.43008	113.096		2.28571	102.808		2.28571	94.1705		2.34543	83.8466		2.21067	71.519		2.387	51.521		2.34543	37.1122		2.36603	23.2783
2.29137	143.532		2.31098	137.996		2.43609	132.556		2.33094	123.661		2.43609	113.125		2.29137	102.817		2.29137	94.1432		2.35123	83.7678		2.21614	71.304		2.39291	51.787		2.35123	36.8923		2.37189	23.1338
2.29703	143.62		2.31669	137.916		2.44211	132.448		2.33669	123.59		2.44211	113.14		2.29703	102.848		2.29703	94.1489		2.35704	83.6642		2.22161	71.0534		2.39882	52.0461		2.35704	36.8964		2.37775	22.9894
2.30269	143.596		2.3224	137.969		2.44812	132.383		2.34245	123.553		2.44812	113.122		2.30269	102.887		2.30269	94.1493		2.36284	83.5341		2.22709	70.7344		2.40473	52.2729		2.36284	36.9302		2.3836	22.8809
2.30835	143.59		2.3281	137.902		2.45414	132.493		2.3482	123.666		2.45414	113.213		2.30835	102.936		2.30835	94.1685		2.36865	83.4553		2.23256	70.3607		2.41064	52.5655		2.36865	36.8788		2.38946	22.7989
2.314	143.561		2.33381	138.058		2.46015	132.535		2.35396	123.739		2.46015	113.388		2.314	103.086		2.314	94.2089		2.37446	83.4047		2.23803	70.0473		2.41654	52.9433		2.37446	36.7646		2.39531	22.7442
2.31966	143.569		2.33951	138.218		2.46617	132.442		2.35971	123.787		2.46617	113.517		2.31966	103.268		2.31966	94.2717		2.38026	83.3872		2.2435	69.7858		2.42245	53.1677		2.38026	36.6765		2.40117	22.7156
2.32532	143.659		2.34522	138.18		2.47218	132.409		2.36547	123.789		2.47218	113.642		2.32532	103.37		2.32532	94.4137		2.38607	83.2754		2.24897	69.6083		2.42836	53.2338		2.38607	36.6838		2.40703	22.6997
2.33098	143.534		2.35093	138.163		2.4782	132.453		2.37122	123.739		2.4782	113.743		2.33098	103.297		2.33098	94.5736		2.39187	83.2309		2.25445	69.4166		2.43427	53.2546		2.39187	36.6777		2.41288	22.7193
2.33663	143.641		2.35663	138.247		2.48421	132.57		2.37698	123.594		2.48421	113.859		2.33663	103.198		2.33663	94.7401		2.39768	83.2652		2.25992	69.08		2.44018	53.2322		2.39768	36.7556		2.41874	22.785
2.34229	143.636		2.36234	138.269		2.49023	133.052		2.38273	123.497		2.49023	114.035		2.34229	103.144		2.34229	94.8233		2.40348	83.224		2.26539	68.7972		2.44609	53.1673		2.40348	36.9927		2.4246	23.2991
2.34795	143.794		2.36805	138.118		2.49624	133.176		2.38849	123.476		2.49624	114.324		2.34795	103.043		2.34795	94.9396		2.40929	83.2338		2.27086	68.5394		2.45199	53.2264		2.40929	37.2636		2.43045	23.4092
2.35361	143.888		2.37375	138.038		2.50226	133.368		2.39424	123.529		2.50226	114.454		2.35361	102.913		2.35361	94.9861		2.41509	83.4398		2.27633	68.2962		2.4579	53.3452		2.41509	37.3998		2.43631	23.4337
2.35926	144.041		2.37946	138.063		2.50827	133.441		2.4	123.498		2.50827	114.579		2.35926	102.896		2.35926	95.1232		2.4209	83.6483		2.28181	68.0432		2.46381	53.4798		2.4209	37.5883		2.44217	23.348
2.36492	144.113		2.38516	138.004		2.51429	133.65		2.40576	123.42		2.51429	114.603		2.36492	102.874		2.36492	95.3423		2.42671	83.9119		2.28728	67.7523		2.46972	53.6047		2.42671	37.805		2.44802	23.4545
2.37058	143.972		2.39087	137.967		2.5203	133.72		2.41151	123.343		2.5203	114.546		2.37058	102.855		2.37058	95.4529		2.43251	84.1359		2.29275	67.6344		2.47563	53.7193		2.43251	37.9506		2.45388	23.8996
2.37624	144.3		2.39658	137.903		2.52632	133.796		2.41727	123.399		2.52632	114.536		2.37624	102.875		2.37624	95.4867		2.43832	84.3456		2.29822	67.663		2.48154	53.9217		2.43832	38.1257		2.45974	23.8217
2.3819	144.451		2.40228	137.926		2.53233	134.064		2.42302	123.52		2.53233	114.655		2.3819	102.984		2.3819	95.5096		2.44412	84.4749		2.30369	67.6781		2.48744	54.1281		2.44412	38.237		2.46559	23.5867
2.38755	144.603		2.40799	138.111		2.53835	134.032		2.42878	123.617		2.53835	114.765		2.38755	103.021		2.38755	95.5891		2.44993	84.6234		2.30917	67.6973		2.49335	54.2485		2.44993	38.2468		2.47145	23.8674
2.39321	144.351		2.41369	138.305		2.54436	133.801		2.43453	123.719		2.54436	114.843		2.39321	103.08		2.39321	95.6316		2.45573	84.8968		2.31464	67.8099		2.49926	54.5647		2.45573	38.1701		2.47731	23.7503
2.39887	144.506		2.4194	138.404		2.55038	133.931		2.44029	123.888		2.55038	115.078		2.39887	102.992		2.39887	95.6911		2.46154	85.1036		2.32011	68.1204		2.50517	54.4859		2.46154	38.1901		2.48316	23.6157
2.40453	144.598		2.42511	138.396		2.55639	133.933		2.44604	123.944		2.55639	115.222		2.40453	103.011		2.40453	95.7899		2.46734	85.2162		2.32558	68.4398		2.51108	54.5826		2.46734	38.4125		2.48902	23.5226
2.41018	143.708		2.43081	138.611		2.56241	133.83		2.4518	123.971		2.56241	115.385		2.41018	103.077		2.41018	95.7948		2.47315	85.1824		2.33105	68.5973		2.51699	54.5475		2.47315	38.5961		2.49488	23.8319
2.41584	143.595		2.43652	138.857		2.56842	133.734		2.45755	123.949		2.56842	115.663		2.41584	103.175		2.41584	95.9368		2.47896	85.0783		2.33653	68.703		2.5229	54.3146		2.47896	38.6087		2.50073	24.204
2.4215	143.67		2.44223	138.762		2.57444	133.96		2.46331	124.005		2.57444	115.901		2.4215	103.223		2.4215	96.1375		2.48476	85.0126		2.342	68.6969		2.5288	54.0102		2.48476	38.9098		2.50659	24.3007
2.42716	143.729		2.44793	138.868		2.58045	134.035		2.46906	124.011		2.58045	116.288		2.42716	103.302		2.42716	96.2158		2.49057	85.0061		2.34747	68.5508		2.53471	53.8295		2.49057	38.9682		2.51245	24.1257
2.43281	143.794		2.45364	138.774		2.58647	134.585		2.47482	124.085		2.58647	116.533		2.43281	103.446		2.43281	96.339		2.49637	85.029		2.35294	68.4619		2.54062	53.6524		2.49637	39.0816		2.5183	24.08
2.43847	144.044		2.45934	138.849		2.59248	135.203		2.48058	124.17		2.59248	116.79		2.43847	103.585		2.43847	96.4721		2.50218	85.1102		2.35841	68.4231		2.54653	53.4688		2.50218	39.2579		2.52416	24.0265
2.44413	144.344		2.46505	139.32		2.5985	135.477		2.48633	124.373		2.5985	116.951		2.44413	103.73		2.44413	96.6414		2.50798	85.3027		2.36389	68.3749		2.55244	53.4721		2.50798	39.5418		2.53001	23.938
2.44979	144.888		2.47076	139.183		2.60451	135.544		2.49209	124.504		2.60451	117.014		2.44979	103.861		2.44979	96.9776		2.51379	85.532		2.36936	68.4468		2.55835	53.519		2.51379	39.7189		2.53587	23.8507
2.45545	145.017		2.47646	139.33		2.61053	135.581		2.49784	124.776		2.61053	116.989		2.45545	104		2.45545	97.0906		2.51959	85.6291		2.37483	68.5598		2.56425	53.3937		2.51959	39.6952		2.54173	23.7169
2.4611	145.101		2.48217	139.284		2.61654	135.95		2.5036	124.961		2.61654	117.042		2.4611	104.163		2.4611	97.1885		2.5254	85.7936		2.3803	68.5349		2.57016	53.2525		2.5254	39.5896		2.54758	23.6206
2.46676	145.342		2.48787	139.162		2.62256	136.15		2.50935	125.062		2.62256	117.224		2.46676	104.348		2.46676	97.2754		2.5312	85.8654		2.38577	68.5169		2.57607	53.142		2.5312	39.4533		2.55344	23.543
2.47242	145.564		2.49358	139.419		2.62857	136.237		2.51511	125.172		2.62857	117.364		2.47242	104.466		2.47242	97.1893		2.53701	86.011		2.39124	68.5679		2.58198	53.1522		2.53701	39.3346		2.5593	23.4276
2.47808	145.724		2.49929	139.215		2.63459	136.304		2.52086	125.191		2.63459	117.57		2.47808	104.455		2.47808	97.0432		2.54282	86.1318		2.39672	68.6907		2.58789	53.2036		2.54282	39.0987		2.56515	23.3166
2.48373	145.828		2.50499	139.657		2.6406	136.46		2.52662	125.289		2.6406	117.653		2.48373	104.531		2.48373	96.9053		2.54862	86.3856		2.40219	68.8433		2.5938	53.2113		2.54862	38.8054		2.57101	23.2493
2.48939	146.19		2.5107	140.121		2.64662	136.621		2.53237	125.272		2.64662	117.869		2.48939	104.585		2.48939	96.9066		2.55443	86.5296		2.40766	69.011		2.5997	53.2505		2.55443	38.4708		2.57687	23.1065
2.49505	146.217		2.51641	140.508		2.65263	136.651		2.53813	125.366		2.65263	118.106		2.49505	104.63		2.49505	96.9621		2.56023	86.5732		2.41313	69.304		2.60561	53.2362		2.56023	38.2811		2.58272	22.8482
2.50071	146.228		2.52211	140.911		2.65865	136.716		2.54388	125.41		2.65865	118.289		2.50071	104.645		2.50071	97.0991		2.56604	86.4357		2.4186	69.5953		2.61152	53.3346		2.56604	38.1004		2.58858	22.6255
2.50636	146.215		2.52782	141.066		2.66466	136.808		2.54964	125.312		2.66466	118.415		2.50636	104.769		2.50636	97.193		2.57184	86.3407		2.42408	69.8319		2.61743	53.3582		2.57184	37.9461		2.59444	22.3851
2.51202	146.195		2.53352	141.15		2.67068	136.898		2.5554	125.287		2.67068	118.519		2.51202	104.921		2.51202	97.244		2.57765	86.202		2.42955	70.0273		2.62334	53.0204		2.57765	37.7332		2.60029	22.1175
2.51768	146.263		2.53923	141.229		2.67669	137.006		2.56115	125.43		2.67669	118.634		2.51768	105.169		2.51768	97.2489		2.58345	86.0808		2.43502	70.2289		2.62925	52.7931		2.58345	37.6761		2.60615	21.778
2.52334	146.31		2.54494	141.287		2.68271	137.132		2.56691	125.676		2.68271	118.671		2.52334	105.45		2.52334	97.3635		2.58926	85.9155		2.44049	70.4031		2.63516	52.7576		2.58926	37.6499		2.61201	21.5104
2.529	146.336		2.55064	141.158		2.68872	137.253		2.57266	125.861		2.68872	118.798		2.529	105.812		2.529	97.4463		2.59507	85.9168		2.44596	70.4521		2.64106	52.7593		2.59507	37.5488		2.61786	21.2591
2.53465	146.373		2.55635	141.31		2.69474	137.339		2.57842	126.179		2.69474	118.881		2.53465	106.194		2.53465	97.5626		2.60087	86.0143		2.45144	70.4027		2.64697	52.5569		2.60087	37.4023		2.62372	21.1008
2.54031	146.416		2.56205	141.322		2.70075	137.459		2.58417	126.604		2.70075	118.968		2.54031	106.426		2.54031	97.634		2.60668	86.0714		2.45691	70.2966		2.65288	52.2868		2.60668	37.3321		2.62958	21.0151
2.54597	146.497		2.56776	141.381		2.70677	137.592		2.58993	127.146		2.70677	119.081		2.54597	106.578		2.54597	97.7156		2.61248	86.1477		2.46238	70.2101		2.65879	51.9425		2.61248	37.2811		2.63543	21.0004
2.55163	146.53		2.57347	141.551		2.71278	137.774		2.59568	127.601		2.71278	119.237		2.55163	106.681		2.55163	97.7776		2.61829	86.1873		2.46785	70.0894		2.6647	51.5781		2.61829	37.0677		2.64129	21.1175
2.55728	146.581		2.57917	141.745		2.7188	137.855		2.60144	127.575		2.7188	119.371		2.55728	106.647		2.55728	97.9115		2.62409	86.1587		2.47332	70.0033		2.67061	51.3174		2.62409	37.1077		2.64714	21.2623
2.56294	146.615		2.58488	141.805		2.72481	138.004		2.60719	128.078		2.72481	119.463		2.56294	106.691		2.56294	97.98		2.6299	86.184		2.4788	70.0845		2.67651	51.2162		2.6299	37.255		2.653	21.4406
2.5686	146.743		2.59058	141.939		2.73083	138.118		2.61295	128.051		2.73083	119.623		2.5686	106.766		2.5686	98.0755		2.6357	86.2505		2.48427	70.2746		2.68242	51.1057		2.6357	37.0971		2.65886	21.6006
2.57426	146.842		2.59629	142.022		2.73684	138.244		2.61871	127.956		2.73684	119.755		2.57426	106.803		2.57426	98.1644		2.64151	86.4109		2.48974	70.4725		2.68833	51.12		2.64151	36.805		2.66471	21.7283
2.57992	146.882		2.602	142.142		2.74286	138.338		2.62446	128.051		2.74286	119.89		2.57992	106.927		2.57992	98.2583		2.64731	86.541		2.49521	70.7597		2.69424	51.2787		2.64731	36.8233		2.67057	21.7842
2.58557	146.895		2.6077	142.354		2.74887	138.421		2.63022	128.123		2.74887	119.944		2.58557	107.04		2.58557	98.4072		2.65312	86.7487		2.50068	71.0465		2.70015	51.4157		2.65312	36.4753		2.67643	21.7944
2.59123	146.953		2.61341	142.479		2.75489	138.459		2.63597	128.14		2.75489	119.931		2.59123	107.224		2.59123	98.4594		2.65893	86.8829		2.50616	71.2044		2.70606	51.5545		2.65893	36.0441		2.68228	21.7083
2.59689	146.976		2.61912	142.592		2.7609	138.59		2.64173	128.08		2.7609	119.792		2.59689	107.277		2.59689	98.4276		2.66473	87.0008		2.51163	71.2346		2.71196	51.6761		2.66473	35.8486		2.68814	21.5565
2.60255	147.036		2.62482	142.651		2.76692	138.733		2.64748	128.225		2.76692	119.743		2.60255	107.406		2.60255	98.3578		2.67054	87.0277		2.5171	71.3733		2.71787	51.7809		2.67054	35.7181		2.694	21.3631
2.6082	147.11		2.63053	142.761		2.77293	138.844		2.65324	128.321		2.77293	119.707		2.6082	107.471		2.6082	98.1824		2.67634	87.0636		2.52257	71.4545		2.72378	51.763		2.67634	35.5908		2.69985	21.2754
2.61386	147.233		2.63623	142.965		2.77895	138.909		2.65899	128.377		2.77895	119.65		2.61386	107.493		2.61386	98.0498		2.68215	87.0392		2.52804	71.5324		2.72969	51.7662		2.68215	35.4015		2.70571	21.2309
2.61952	147.359		2.64194	143.171		2.78496	138.955		2.66475	128.443		2.78496	119.592		2.61952	107.489		2.61952	97.92		2.68795	86.9898		2.53352	71.4574		2.7356	52.0041		2.68795	35.0942		2.71157	21.1771
2.62518	147.483		2.64765	143.278		2.79098	138.946		2.6705	128.554		2.79098	119.584		2.62518	107.468		2.62518	97.7258		2.69376	86.8882		2.53899	71.3035		2.74151	52.2681		2.69376	35.0008		2.71742	21.2579
2.63083	147.646		2.65335	143.335		2.79699	138.929		2.67626	128.62		2.79699	119.521		2.63083	107.606		2.63083	97.6797		2.69956	86.7401		2.54446	71.1714		2.74742	52.4627		2.69956	34.9396		2.72328	21.3341
2.63649	147.743		2.65906	143.485		2.80301	138.983		2.68201	128.765		2.80301	119.496		2.63649	107.716		2.63649	97.7209		2.70537	86.5712		2.54993	70.9208		2.75332	52.5381		2.70537	34.8303		2.72914	21.4802
2.64215	147.753		2.66476	143.521		2.80902	139.116		2.68777	128.975		2.80902	119.574		2.64215	107.742		2.64215	97.7821		2.71118	86.3403		2.5554	70.7164		2.75923	52.6565		2.71118	34.8384		2.73499	21.7083
2.64781	147.819		2.67047	143.514		2.81504	139.201		2.69353	129.082		2.81504	119.803		2.64781	107.863		2.64781	97.9368		2.71698	86.0947		2.56088	70.6104		2.76514	52.8417		2.71698	34.9058		2.74085	21.8845
2.65347	147.792		2.67618	143.529		2.82105	139.233		2.69928	129.215		2.82105	119.977		2.65347	108		2.65347	98.0061		2.72279	85.8703		2.56635	70.5867		2.77105	52.9674		2.72279	34.9335		2.74671	22.155
2.65912	147.774		2.68188	143.576		2.82707	139.242		2.70504	129.306		2.82707	120.162		2.65912	108.126		2.65912	98.1375		2.72859	85.7727		2.57182	70.5904		2.77696	52.951		2.72859	34.958		2.75256	22.4088
2.66478	147.799		2.68759	143.745		2.83308	139.362		2.71079	129.444		2.83308	120.488		2.66478	108.198		2.66478	98.3505		2.7344	85.7377		2.57729	70.6108		2.78287	52.9784		2.7344	35.1281		2.75842	22.7401
2.67044	147.909		2.6933	143.951		2.8391	139.432		2.71655	129.628		2.8391	120.827		2.67044	108.248		2.67044	98.5577		2.7402	85.9335		2.58276	70.6365		2.78877	52.8237		2.7402	35.2627		2.76428	23.0233
2.6761	148.126		2.699	144.088		2.84511	139.527		2.7223	129.799		2.84511	120.987		2.6761	108.251		2.6761	98.6928		2.74601	86.2615		2.58824	70.7356		2.79468	52.5794		2.74601	35.4162		2.77013	23.2309
2.68175	148.397		2.70471	144.135		2.85113	139.674		2.72806	129.955		2.85113	121.102		2.68175	108.18		2.68175	98.7989		2.75181	86.5708		2.59371	70.8984		2.80059	52.3011		2.75181	35.563		2.77599	23.2889
2.68741	148.743		2.71041	144.193		2.85714	139.878		2.73381	130.095		2.85714	121.309		2.68741	108.06		2.68741	98.9825		2.75762	86.8184		2.59918	71.0575		2.8065	52.0033		2.75762	35.663		2.78184	23.3647
2.69307	149.038		2.71612	144.185		2.86316	140.028		2.73957	130.189		2.86316	121.547		2.69307	107.954		2.69307	99.2448		2.76343	87.0685		2.60465	71.0567		2.81241	51.7862		2.76343	35.7532		2.7877	23.3986
2.69873	149.28		2.72183	144.243		2.86917	140.108		2.74532	130.416		2.86917	121.73		2.69873	107.866		2.69873	99.4896		2.76923	87.2933		2.61012	71.1228		2.81832	51.7691		2.76923	35.7662		2.79356	23.3896
2.70438	149.45		2.72753	144.324		2.87519	140.33		2.75108	130.603		2.87519	121.834		2.70438	107.785		2.70438	99.6744		2.77504	87.3395		2.6156	71.2709		2.82422	51.8401		2.77504	35.7866		2.79941	23.3223
2.71004	149.578		2.73324	144.355		2.8812	140.524		2.75683	130.703		2.8812	121.96		2.71004	107.698		2.71004	99.8405		2.78084	87.4088		2.62107	71.6299		2.83013	51.7936		2.78084	35.7405		2.80527	23.2199
2.7157	149.674		2.73894	144.407		2.88722	140.744		2.76259	130.74		2.88722	122.126		2.7157	107.685		2.7157	99.9596		2.78665	87.6104		2.62654	71.8086		2.83604	51.7319		2.78665	35.6638		2.81113	23.0902
2.72136	149.731		2.74465	144.486		2.89323	140.969		2.76835	130.841		2.89323	122.305		2.72136	107.652		2.72136	100.013		2.79245	87.8915		2.63201	71.8821		2.84195	51.6577		2.79245	35.5532		2.81698	23.0314
2.72702	149.719		2.75036	144.582		2.89925	141.175		2.7741	130.782		2.89925	122.472		2.72702	107.743		2.72702	100.069		2.79826	88.0384		2.63748	71.8935		2.84786	51.5989		2.79826	35.3611		2.82284	22.9592
2.73267	149.763		2.75606	144.632		2.90526	141.368		2.77986	130.785		2.90526	122.508		2.73267	107.823		2.73267	100.175		2.80406	88.1799		2.64295	71.7152		2.85377	51.5904		2.80406	35.2154		2.8287	22.9559
2.73833	149.889		2.76177	144.731		2.91128	141.501		2.78561	130.72		2.91128	122.486		2.73833	107.987		2.73833	100.262		2.80987	88.2697		2.64843	71.4929		2.85968	51.6544		2.80987	35.0526		2.83455	22.9971
2.74399	149.94		2.76748	144.897		2.91729	141.59		2.79137	130.652		2.91729	122.391		2.74399	108.22		2.74399	100.228		2.81567	88.3905		2.6539	71.2864		2.86558	51.8882		2.81567	34.8633		2.84041	23.1408
2.74965	149.968		2.77318	145.12		2.92331	141.709		2.79712	130.654		2.92331	122.353		2.74965	108.473		2.74965	100.175		2.82148	88.5741		2.65937	70.9816		2.87149	52.171		2.82148	34.8462		2.84627	23.2089
2.7553	150.173		2.77889	145.366		2.92932	141.824		2.80288	130.626		2.92932	122.346		2.7553	108.651		2.7553	100.053		2.82729	88.7234		2.66484	70.5863		2.8774	52.6047		2.82729	34.8454		2.85212	23.2815
2.76096	150.397		2.78459	145.546		2.93534	141.876		2.80863	130.638		2.93534	122.282		2.76096	108.838		2.76096	99.8556		2.83309	88.7927		2.67031	70.2652		2.88331	53.0551		2.83309	34.8356		2.85798	23.3754
2.76662	150.612		2.7903	145.652		2.94135	141.891		2.81439	130.693		2.94135	122.157		2.76662	109.056		2.76662	99.7197		2.8389	88.7091		2.67579	69.9653		2.88922	53.4533		2.8389	34.8127		2.86384	23.5818
2.77228	150.749		2.79601	145.794		2.94737	141.886		2.82014	130.818		2.94737	122.08		2.77228	109.231		2.77228	99.5675		2.8447	88.5843		2.68126	69.8564		2.89513	53.7711		2.8447	34.7882		2.86969	23.7442
2.77793	150.847		2.80171	145.966		2.95338	141.775		2.8259	131.03		2.95338	122.055		2.77793	109.376		2.77793	99.4798		2.85051	88.4582		2.68673	69.7654		2.90103	53.9168		2.85051	34.8176		2.87555	23.9661
2.78359	150.88		2.80742	146.073		2.9594	141.652		2.83165	131.147		2.9594	122.092		2.78359	109.543		2.78359	99.4255		2.85631	88.2366		2.6922	69.7385		2.90694	53.8311		2.85631	34.8976		2.88141	24.206
2.78925	150.813		2.81312	146.225		2.96541	141.576		2.83741	131.34		2.96541	122.142		2.78925	109.758		2.78925	99.4259		2.86212	88.0514		2.69767	69.8796		2.91285	53.7222		2.86212	35.0457		2.88726	24.4231
2.79491	150.68		2.81883	146.379		2.97143	141.494		2.84317	131.59		2.97143	122.229		2.79491	110.01		2.79491	99.5051		2.86792	87.9853		2.70315	70.1412		2.91876	53.5365		2.86792	35.202		2.89312	24.5577
2.80057	150.479		2.82454	146.565		2.97744	141.438		2.84892	131.873		2.97744	122.373		2.80057	110.188		2.80057	99.6316		2.87373	87.9025		2.70862	70.3905		2.92467	53.3786		2.87373	35.5618		2.89898	24.7124
2.80622	150.282		2.83024	146.627		2.98346	141.378		2.85468	132.064		2.98346	122.368		2.80622	110.333		2.80622	99.6895		2.87954	87.9392		2.71409	70.6871		2.93058	53.1734		2.87954	36.091		2.90483	24.9327
2.81188	150.173		2.83595	146.698		2.98947	141.376		2.86043	132.267		2.98947	122.368		2.81188	110.44		2.81188	99.6899		2.88534	88.0233		2.71956	70.9417		2.93648	52.8752		2.88534	36.5867		2.91069	25.04
2.81754	150.145		2.84165	146.757		2.99549	141.398		2.86619	132.427		2.99549	122.476		2.81754	110.617		2.81754	99.6924		2.89115	88.1134		2.72503	71.04		2.94239	52.6226		2.89115	36.8727		2.91654	25.051
2.8232	150.157		2.84736	146.79		3.0015	141.454		2.87194	132.574		3.0015	122.594		2.8232	110.772		2.8232	99.7005		2.89695	88.2803		2.73051	71.2195		2.9483	52.5153		2.89695	37.0983		2.9224	24.8796
2.82885	150.203		2.85307	146.756		3.00752	141.476		2.8777	132.752		3.00752	122.758		2.82885	110.811		2.82885	99.8078		2.90276	88.3476		2.73598	71.4162		2.95421	52.5296		2.90276	37.2681		2.92826	25.04
2.83451	150.262		2.85877	146.672		3.01353	141.446		2.88345	132.998		3.01353	122.934		2.83451	110.809		2.83451	100.044		2.90856	88.3545		2.74145	71.6222		2.96012	52.634		2.90856	37.3019		2.93411	24.9939
2.84017	150.287		2.86448	146.536		3.01955	141.556		2.88921	133.22		3.01955	123.12		2.84017	110.766		2.84017	100.301		2.91437	88.3284		2.74692	71.8225		2.96603	52.7442		2.91437	37.1718		2.93997	24.743
2.84583	150.392		2.87019	146.477		3.02556	141.67		2.89496	133.401		3.02556	123.322		2.84583	110.683		2.84583	100.557		2.92017	88.4431		2.75239	72.0673		2.97194	52.745		2.92017	36.9568		2.94583	24.6565
2.85149	150.508		2.87589	146.384		3.03158	141.741		2.90072	133.549		3.03158	123.521		2.85149	110.475		2.85149	100.731		2.92598	88.7034		2.75787	72.2709		2.97784	52.7332		2.92598	36.8242		2.95168	24.7018
2.85714	150.675		2.8816	146.299		3.03759	141.854		2.90647	133.625		3.03759	123.663		2.85714	110.3		2.85714	100.817		2.93179	88.9184		2.76334	72.3884		2.98375	52.5606		2.93179	36.6491		2.95754	24.5961
2.8628	150.814		2.8873	146.193		3.04361	142.047		2.91223	133.672		3.04361	123.713		2.8628	110.179		2.8628	100.815		2.93759	89.2697		2.76881	72.4961		2.98966	52.3537		2.93759	36.4366		2.9634	24.4965
2.86846	150.987		2.89301	146.134		3.04962	142.12		2.91799	133.668		3.04962	123.66		2.86846	110.14		2.86846	100.803		2.9434	89.5961		2.77428	72.5785		2.99557	52.084		2.9434	36.2525		2.96925	24.4035
2.87412	151.102		2.89872	146.133		3.05564	142.158		2.92374	133.572		3.05564	123.662		2.87412	110.138		2.87412	100.791		2.9492	89.7217		2.77975	72.7254		3.00148	51.6797		2.9492	36.1877		2.97511	24.3358
2.87977	151.137		2.90442	146.21		3.06165	142.196		2.9295	133.471		3.06165	123.645		2.87977	110.194		2.87977	100.831		2.95501	89.6797		2.78523	72.7136		3.00739	51.224		2.95501	36.0575		2.98097	24.2827
2.88543	151.056		2.91013	146.189		3.06767	142.374		2.93525	133.338		3.06767	123.611		2.88543	110.208		2.88543	100.963		2.96081	89.5096		2.7907	72.5512		3.01329	50.6222		2.96081	36.0539		2.98682	24.2909
2.89109	151.04		2.91583	146.113		3.07368	142.581		2.94101	133.238		3.07368	123.537		2.89109	110.241		2.89109	101.119		2.96662	89.3888		2.79617	72.4504		3.0192	49.9706		2.96662	36.0318		2.99268	24.3676
2.89675	151.05		2.92154	146.181		3.0797	142.757		2.94676	133.188		3.0797	123.506		2.89675	110.298		2.89675	101.249		2.97242	89.4043		2.80164	72.2464		3.02511	49.4382		2.97242	36.0486		2.99854	24.3627
2.9024	151.04		2.92725	146.284		3.08571	142.867		2.95252	133.185		3.08571	123.405		2.9024	110.359		2.9024	101.324		2.97823	89.4084		2.80711	71.9172		3.03102	48.898		2.97823	35.9596		3.00439	24.2366
2.90806	151.053		2.93295	146.392		3.09173	142.904		2.95827	133.138		3.09173	123.382		2.90806	110.455		2.90806	101.36		2.98403	89.4284		2.81259	71.7499		3.03693	48.4488		2.98403	35.8303		3.01025	24.0159
2.91372	150.992		2.93866	146.526		3.09774	142.896		2.96403	133.129		3.09774	123.338		2.91372	110.674		2.91372	101.398		2.98984	89.4178		2.81806	71.7128		3.04284	47.9355		2.98984	35.6438		3.01611	23.8543
2.91938	150.88		2.94437	146.661		3.10376	142.879		2.96978	133.213		3.10376	123.384		2.91938	110.847		2.91938	101.503		2.99565	89.4047		2.82353	71.6773		3.04874	47.3921		2.99565	35.2995		3.02196	23.6197
2.92504	150.889		2.95007	146.81		3.10977	142.828		2.97554	133.322		3.10977	123.374		2.92504	111.046		2.92504	101.638		3.00145	89.3097		2.829	71.7564		3.05465	46.9392		3.00145	34.929		3.02782	23.7389
2.93069	151.031		2.95578	146.985		3.11579	142.765		2.98129	133.47		3.11579	123.434		2.93069	111.231		2.93069	101.718		3.00726	89.2725		2.83447	71.8482		3.06056	46.6879		3.00726	34.3284		3.03367	23.8543
2.93635	151.164		2.96148	147.01		3.1218	142.736		2.98705	133.578		3.1218	123.529		2.93635	111.533		2.93635	101.647		3.01306	89.3072		2.83995	71.9041		3.06647	46.5928		3.01306	33.6577		3.03953	23.9825
2.94201	151.233		2.96719	147.027		3.12782	142.765		2.99281	133.66		3.12782	123.593		2.94201	111.736		2.94201	101.573		3.01887	89.4496		2.84542	71.8413		3.07238	46.5108		3.01887	33.0743		3.04539	24.1134
2.94767	151.2		2.9729	147.135		3.13383	142.732		2.99856	133.721		3.13383	123.619		2.94767	111.865		2.94767	101.491		3.02467	89.5924		2.85089	71.8356		3.07829	46.3945		3.02467	32.5108		3.05124	24.3178
2.95332	151.308		2.9786	147.26		3.13985	142.71		3.00432	133.818		3.13985	123.581		2.95332	111.897		2.95332	101.387		3.03048	89.6867		2.85636	71.8494		3.08419	46.2138		3.03048	31.9514		3.0571	24.1436
2.95898	151.431		2.98431	147.408		3.14586	142.666		3.01007	133.955		3.14586	123.477		2.95898	111.876		2.95898	101.247		3.03628	89.6781		2.86183	71.9025		3.0901	46.053		3.03628	31.3492		3.06296	24.011
2.96464	151.58		2.99001	147.509		3.15188	142.663		3.01583	134.095		3.15188	123.325		2.96464	111.887		2.96464	101.056		3.04209	89.6226		2.86731	72.0151		3.09601	45.9368		3.04209	30.8621		3.06881	23.754
2.9703	151.707		2.99572	147.583		3.15789	142.725		3.02158	134.251		3.15789	123.239		2.9703	111.936		2.9703	100.804		3.0479	89.4867		2.87278	72.4839		3.10192	45.8392		3.0479	30.5365		3.07467	23.716
2.97595	151.765		3.00143	147.655		3.16391	142.642		3.02734	134.408		3.16391	123.111		2.97595	112.003		2.97595	100.387		3.0537	89.308		2.87825	73.0437		3.10783	45.7993		3.0537	30.4084		3.08053	23.6389
2.98161	151.77		3.00713	147.61		3.16992	142.585		3.03309	134.653		3.16992	122.935		2.98161	112.083		2.98161	99.9176		3.05951	89.1387		2.88372	73.4606		3.11374	45.8376		3.05951	30.4043		3.08638	23.5598
2.98727	151.845		3.01284	147.61		3.17594	142.516		3.03885	134.869		3.17594	122.63		2.98727	112.133		2.98727	99.5655		3.06531	88.7103		2.88919	73.7405		3.11965	45.849		3.06531	30.3737		3.09224	23.4957
2.99293	151.837		3.01854	147.561		3.18195	142.55		3.0446	135.026		3.18195	122.205		2.99293	112.152		2.99293	99.3076		3.07112	88.2044		2.89466	73.8229		3.12555	45.6524		3.07112	30.3056		3.0981	23.4374
2.99859	151.89		3.02425	147.49		3.18797	142.494		3.05036	135.054		3.18797	121.792		2.99859	112.154		2.99859	99.173		3.07692	87.6042		2.90014	73.6659		3.13146	45.2623		3.07692	30.2432		3.10395	23.3525
3.00424	151.921		3.02996	147.415		3.19398	142.423		3.05612	135.064		3.19398	121.449		3.00424	112.158		3.00424	99.0894		3.08273	87.2652		2.90561	73.4631		3.13737	44.9306		3.08273	30.2774		3.10981	23.2322
3.0099	151.937		3.03566	147.385		3.2	142.282		3.06187	135.112		3.2	121.244		3.0099	112.237		3.0099	98.9486		3.08853	86.9425		2.91108	73.3346		3.14328	44.6177		3.08853	30.2313		3.11567	23.1412
3.01556	151.901		3.04137	147.441		3.20602	142.107		3.06763	135.06		3.20602	121.018		3.01556	112.29		3.01556	98.7381		3.09434	86.685		2.91655	73.2538		3.14919	44.2497		3.09434	30.1073		3.12152	23.0583
3.02122	151.831		3.04708	147.452		3.21203	141.911		3.07338	134.988		3.21203	120.83		3.02122	112.339		3.02122	98.4839		3.10015	86.4194		2.92202	73.195		3.1551	43.814		3.10015	30.0126		3.12738	23.0298
3.02687	151.732		3.05278	147.408		3.21805	141.621		3.07914	134.914		3.21805	120.589		3.02687	112.401		3.02687	98.2207		3.10595	86.2672		2.9275	73.0481		3.161	43.4137		3.10595	29.8327		3.13324	22.9665
3.03253	151.581		3.05849	147.456		3.22406	141.308		3.08489	134.895		3.22406	120.435		3.03253	112.345		3.03253	97.938		3.11176	86.162		2.93297	72.814		3.16691	43.1787		3.11176	29.6626		3.13909	22.8845
3.03819	151.406		3.06419	147.442		3.23008	140.968		3.09065	134.846		3.23008	120.249		3.03819	112.222		3.03819	97.8103		3.11756	86.0424		2.93844	72.5838		3.17282	42.8352		3.11756	29.4708		3.14495	22.7377
3.04385	151.229		3.0699	147.386		3.23609	140.558		3.0964	134.811		3.23609	120.056		3.04385	112.185		3.04385	97.7972		3.12337	85.8927		2.94391	72.5369		3.17873	42.3688		3.12337	29.3288		3.15081	22.6353
3.0495	151.187		3.07561	147.275		3.24211	140.233		3.10216	134.797		3.24211	119.876		3.0495	112.107		3.0495	97.6891		3.12917	85.7421		2.94938	72.4986		3.18464	41.8099		3.12917	29.2085		3.15666	22.5749
3.05516	151.151		3.08131	147.2		3.24812	139.884		3.10791	134.836		3.24812	119.714		3.05516	111.977		3.05516	97.6034		3.13498	85.6018		2.95486	72.5679		3.19055	41.3052		3.13498	28.9849		3.16252	22.539
3.06082	151.052		3.08702	147.158		3.25414	139.534		3.11367	134.906		3.25414	119.588		3.06082	111.784		3.06082	97.5418		3.14078	85.4949		2.96033	72.6308		3.19645	40.8401		3.14078	28.6936		3.16837	22.5141
3.06648	150.952		3.09272	147.119		3.26015	139.235		3.11942	134.882		3.26015	119.4		3.06648	111.415		3.06648	97.3949		3.14659	85.5165		2.9658	72.6924		3.20236	40.3346		3.14659	28.3864		3.17423	22.4549
3.07214	150.91		3.09843	146.976		3.26617	138.964		3.12518	134.851		3.26617	119.125		3.07214	110.969		3.07214	97.204		3.15239	85.441		2.97127	72.6903		3.20827	39.8837		3.15239	28.1387		3.18009	22.4696
3.07779	150.786		3.10414	146.827		3.27218	138.737		3.13094	134.795		3.27218	118.88		3.07779	110.564		3.07779	97.1138		3.1582	85.2815		2.97674	72.6316		3.21418	39.5186		3.1582	28.1567		3.18594	22.4431
3.08345	150.668		3.10984	146.626		3.2782	138.489		3.13669	134.739		3.2782	118.647		3.08345	110.27		3.08345	97.0461		3.16401	85.0571		2.98222	72.4814		3.22009	39.2542		3.16401	27.9796		3.1918	22.3419
3.08911	150.462		3.11555	146.36		3.28421	138.266		3.14245	134.773		3.28421	118.416		3.08911	110.037		3.08911	96.9298		3.16981	84.8572		2.98769	72.2146		3.226	38.9584		3.16981	27.7748		3.19766	22.1661
3.09477	150.344		3.12126	146.164		3.29023	138.117		3.1482	134.692		3.29023	118.216		3.09477	109.836		3.09477	96.7817		3.17562	84.7711		2.99316	71.7621		3.23191	38.572		3.17562	27.4998		3.20351	22.1053
3.10042	150.249		3.12696	145.784		3.29624	137.97		3.15396	134.523		3.29624	117.997		3.10042	109.675		3.10042	96.5643		3.18142	84.7054		2.99863	71.1799		3.23781	38.1383		3.18142	27.2313		3.20937	22.0041
3.10608	150.151		3.13267	145.323		3.30226	137.661		3.15971	134.367		3.30226	117.714		3.10608	109.445		3.10608	96.3293		3.18723	84.5573		3.0041	70.4721		3.24372	37.8552		3.18723	26.8193		3.21523	21.916
3.11174	150.073		3.13837	144.944		3.30827	137.323		3.16547	134.194		3.30827	117.476		3.11174	109.187		3.11174	96.0722		3.19303	84.357		3.00958	69.829		3.24963	37.5953		3.19303	26.4782		3.22108	21.8902
3.1174	150.017		3.14408	144.572		3.31429	137.056		3.17122	133.922		3.31429	117.194		3.1174	109.025		3.1174	95.889		3.19884	84.1302		3.01505	69.4463		3.25554	37.1958		3.19884	26.2636		3.22694	21.8221
3.12306	149.883		3.14979	144.248		3.3203	136.886		3.17698	133.64		3.3203	116.859		3.12306	108.856		3.12306	95.6589		3.20464	83.8009		3.02052	69.1958		3.26145	36.6467		3.20464	26.0628		3.2328	21.6569
3.12871	149.686		3.15549	143.984		3.32632	136.725		3.18273	133.331		3.32632	116.567		3.12871	108.699		3.12871	95.4586		3.21045	83.459		3.02599	68.887		3.26736	35.9939		3.21045	25.8617		3.23865	21.5157
3.13437	149.455		3.1612	143.678		3.33233	136.475		3.18849	132.955		3.33233	116.248		3.13437	108.621		3.13437	95.304		3.21626	83.0812		3.03146	68.6459		3.27326	35.3235		3.21626	25.603		3.24451	21.3337
3.14003	149.2		3.1669	143.461		3.33835	136.275		3.19424	132.605		3.33835	115.987		3.14003	108.536		3.14003	95.0277		3.22206	82.856		3.03694	68.3541		3.27917	34.6544		3.22206	25.4264		3.25037	21.1077
3.14569	148.891		3.17261	143.31		3.34436	136.113		3.2	132.232		3.34436	115.686		3.14569	108.474		3.14569	94.683		3.22787	82.7026		3.04241	67.9886		3.28508	34.1452		3.22787	25.2052		3.25622	20.9249
3.15134	148.621		3.17832	143.14		3.35038	135.89		3.20576	131.822		3.35038	115.344		3.15134	108.318		3.15134	94.355		3.23367	82.5263		3.04788	67.661		3.29099	33.7874		3.23367	25.0065		3.26208	20.8503
3.157	148.314		3.18402	142.954		3.35639	135.543		3.21151	131.515		3.35639	115.116		3.157	108.174		3.157	93.951		3.23948	82.2664		3.05335	67.5239		3.2969	33.5035		3.23948	24.7156		3.26794	20.8205
3.16266	148.053		3.18973	142.739		3.36241	135.17		3.21727	131.244		3.36241	114.803		3.16266	108.008		3.16266	93.5822		3.24528	81.8637		3.05882	67.4602		3.30281	33.1673		3.24528	24.3317		3.27379	20.7744
3.16832	147.683		3.19544	142.503		3.36842	134.852		3.22302	130.964		3.36842	114.468		3.16832	107.876		3.16832	93.1118		3.25109	81.4431		3.0643	67.2982		3.30871	32.8911		3.25109	24.0118		3.27965	20.5981
3.17397	147.39		3.20114	142.254		3.37444	134.49		3.22878	130.743		3.37444	114.131		3.17397	107.735		3.17397	92.6642		3.25689	80.9563		3.06977	67.0706		3.31462	32.5924		3.25689	23.745		3.28551	20.3856
3.17963	147.213		3.20685	142.062		3.38045	134.137		3.23453	130.639		3.38045	113.738		3.17963	107.621		3.17963	92.3346		3.2627	80.5206		3.07524	66.8046		3.32053	32.2277		3.2627	23.5202		3.29136	20.8894
3.18529	146.951		3.21255	141.855		3.38647	133.777		3.24029	130.524		3.38647	113.248		3.18529	107.47		3.18529	92.0449		3.26851	79.8874		3.08071	66.6524		3.32644	31.7454		3.26851	23.3831		3.29722	20.9331
3.19095	146.755		3.21826	141.701		3.39248	133.432		3.24604	130.317		3.39248	112.704		3.19095	107.236		3.19095	91.8592		3.27431	79.2917		3.08618	66.5279		3.33235	31.3378		3.27431	23.2689		3.30307	21.1106
3.19661	146.495		3.22397	141.537		3.3985	133.007		3.2518	130.128		3.3985	112.146		3.19661	106.995		3.19661	91.7332		3.28012	78.8331		3.09166	66.4541		3.33826	31.0441		3.28012	23.2326		3.30893	21.3611
3.20226	146.293		3.22967	141.345		3.40451	132.625		3.25755	129.901		3.40451	111.608		3.20226	106.692		3.20226	91.6557		3.28592	78.5806		3.09713	66.339		3.34417	30.8731		3.28592	23.1681		3.31479	21.6565
3.20792	146.091		3.23538	141.17		3.41053	132.253		3.26331	129.656		3.41053	111.182		3.20792	106.427		3.20792	91.4586		3.29173	78.3399		3.1026	66.2889		3.35007	30.6732		3.29173	23.0404		3.32064	22.1595
3.21358	145.974		3.24108	140.985		3.41654	131.881		3.26906	129.418		3.41654	110.803		3.21358	106.191		3.21358	91.1726		3.29753	78.0763		3.10807	66.1946		3.35598	30.5953		3.29753	23.0196		3.3265	22.182
3.21924	145.914		3.24679	140.71		3.42256	131.478		3.27482	129.097		3.42256	110.417		3.21924	105.942		3.21924	90.7511		3.30334	77.7736		3.11354	66.0073		3.36189	30.5741		3.30334	23.0045		3.33236	22.3664
3.22489	145.766		3.2525	140.441		3.42857	130.932		3.28058	128.79		3.42857	110.011		3.22489	105.711		3.22489	90.2566		3.30914	77.437		3.11902	65.7915		3.3678	30.5647		3.30914	22.9188		3.33821	22.7324
3.23055	145.647		3.2582	140.173		3.43459	130.401		3.28633	128.596		3.43459	109.523		3.23055	105.552		3.23055	89.6136		3.31495	77.0645		3.12449	65.5035		3.37371	30.5945		3.31495	22.8821		3.34407	22.6548
3.23621	145.512		3.26391	139.793		3.4406	129.691		3.29209	128.381		3.4406	108.954		3.23621	105.397		3.23621	89.0237		3.32075	76.4688		3.12996	65.0747		3.37962	30.4549		3.32075	22.9527		3.34993	22.5284
3.24187	145.326		3.26961	139.419		3.44662	128.938		3.29784	128.093		3.44662	108.47		3.24187	105.171		3.24187	88.4851		3.32656	75.8429		3.13543	64.61		3.38552	30.3227		3.32656	23.0738		3.35578	22.3664
3.24752	145.064		3.27532	139.058		3.45263	128.224		3.3036	127.776		3.45263	107.942		3.24752	104.956		3.24752	87.829		3.33237	75.1257		3.1409	64.2317		3.39143	30.3668		3.33237	23.155		3.36164	22.4313
3.25318	144.7		3.28103	138.63		3.45865	127.535		3.30935	127.475		3.45865	107.393		3.25318	104.657		3.25318	87.1991		3.33817	74.4708		3.14637	63.958		3.39734	30.4553		3.33817	23.308		3.3675	22.6136
3.25884	144.416		3.28673	138.218		3.46466	126.89		3.31511	127.237		3.46466	106.794		3.25884	104.351		3.25884	86.6414		3.34398	73.8025		3.15185	63.7613		3.40325	30.4904		3.34398	23.5426		3.37335	22.6858
3.2645	144.097		3.29244	137.747		3.47068	126.221		3.32086	126.973		3.47068	106.186		3.2645	104.047		3.2645	86.0979		3.34978	73.1212		3.15732	63.4818		3.40916	30.5696		3.34978	23.7989		3.37921	22.6932
3.27016	143.773		3.29815	137.266		3.47669	125.612		3.32662	126.679		3.47669	105.716		3.27016	103.663		3.27016	85.5447		3.35559	72.499		3.16279	62.9555		3.41507	30.7018		3.35559	24.02		3.38507	22.7348
3.27581	143.407		3.30385	136.9		3.48271	125.058		3.33237	126.352		3.48271	105.196		3.27581	103.237		3.27581	84.9714		3.36139	71.9845		3.16826	62.4198		3.42097	30.9392		3.36139	24.1942		3.39092	22.7271
3.28147	142.917		3.30956	136.592		3.48872	124.367		3.33813	126.031		3.48872	104.659		3.28147	102.835		3.28147	84.4892		3.3672	71.5296		3.17373	61.9918		3.42688	31.0881		3.3672	24.2848		3.39678	22.7536
3.28713	142.492		3.31526	136.133		3.49474	123.744		3.34388	125.694		3.49474	104.033		3.28713	102.517		3.28713	83.9767		3.373	71.0339		3.17921	61.5328		3.43279	31.1204		3.373	24.501		3.40264	22.8658
3.29279	142.006		3.32097	135.62		3.50075	123.149		3.34964	125.31		3.50075	103.426		3.29279	102.201		3.29279	83.4308		3.37881	70.4704		3.18468	60.8821		3.4387	31.1155		3.37881	24.5341		3.40849	23.1559
3.29844	141.484		3.32668	135.042		3.50677	122.483		3.3554	124.943		3.50677	102.739		3.29844	101.888		3.29844	82.8637		3.38462	69.8397		3.19015	60.2199		3.44461	31.0971		3.38462	24.6736		3.41435	23.5851
3.3041	140.931		3.33238	134.367		3.51278	121.802		3.36115	124.579		3.51278	102.067		3.3041	101.688		3.3041	82.2077		3.39042	69.1179		3.19562	59.7495		3.45052	31.018		3.39042	24.982		3.4202	23.9123
3.30976	140.29		3.33809	133.598		3.5188	121.056		3.36691	124.22		3.5188	101.506		3.30976	101.354		3.30976	81.4716		3.39623	68.3366		3.20109	59.2273		3.45643	30.9939		3.39623	25.3064		3.42606	24.1559
3.31542	139.565		3.34379	132.833		3.52481	120.281		3.37266	123.764		3.52481	100.907		3.31542	100.938		3.31542	80.7752		3.40203	67.57		3.20657	58.7181		3.46233	30.9657		3.40203	25.6573		3.43192	24.3774
3.32107	138.828		3.3495	132.06		3.53083	119.459		3.37842	123.224		3.53083	100.201		3.32107	100.432		3.32107	80.0392		3.40784	66.7421		3.21204	58.3113		3.46824	30.9213		3.40784	25.9714		3.43777	24.5459
3.32673	138.053		3.35521	131.373		3.53684	118.637		3.38417	122.644		3.53684	99.4406		3.32673	99.938		3.32673	79.264		3.41364	66.084		3.21751	57.9327		3.47415	30.8682		3.41364	26.2791		3.44363	24.7258
3.33239	137.343		3.36091	130.637		3.54286	117.868		3.38993	121.96		3.54286	98.7299		3.33239	99.4847		3.33239	78.4986		3.41945	65.3558		3.22298	57.45		3.48006	30.7222		3.41945	26.481		3.44949	24.896
3.33805	136.613		3.36662	129.879		3.54887	117.147		3.39568	121.302		3.54887	97.909		3.33805	98.9331		3.33805	78.0024		3.42525	64.6834		3.22845	56.9604		3.48597	30.4835		3.42525	26.5708		3.45534	24.949
3.34371	136		3.37233	129.19		3.55489	116.383		3.40144	120.778		3.55489	97.0779		3.34371	98.2758		3.34371	77.4614		3.43106	64.1016		3.23393	56.4867		3.49188	30.3133		3.43106	26.612		3.4612	24.9625
3.34936	135.34		3.37803	128.517		3.5609	115.58		3.40719	120.239		3.5609	96.2134		3.34936	97.6761		3.34936	76.7944		3.43687	63.59		3.2394	55.8943		3.49778	30.1493		3.43687	26.7181		3.46706	24.8364
3.35502	134.723		3.38374	127.877		3.56692	114.733		3.41295	119.726		3.56692	95.3974		3.35502	97.1273		3.35502	76.1089		3.44267	63.0155		3.24487	55.2207		3.50369	30.0086		3.44267	26.8286		3.47291	24.683
3.36068	134.12		3.38944	127.21		3.57293	113.907		3.41871	119.146		3.57293	94.6079		3.36068	96.6189		3.36068	75.2403		3.44848	62.3427		3.25034	54.4406		3.5096	29.8939		3.44848	26.9641		3.47877	24.5977
3.36634	133.427		3.39515	126.566		3.57895	113.074		3.42446	118.46		3.57895	93.7136		3.36634	96.175		3.36634	74.1914		3.45428	61.7099		3.25581	53.672		3.51551	29.6144		3.45428	27.033		3.48463	24.4651
3.37199	132.703		3.40086	125.96		3.58496	112.203		3.43022	117.907		3.58496	92.7613		3.37199	95.7095		3.37199	73.4064		3.46009	61.0045		3.26129	52.9959		3.52142	29.337		3.46009	27.0253		3.49048	24.306
3.37765	132.033		3.40656	125.24		3.59098	111.271		3.43597	117.307		3.59098	91.8286		3.37765	95.1253		3.37765	72.6446		3.46589	60.3358		3.26676	52.4117		3.52733	28.9898		3.46589	26.969		3.49634	24.1346
3.38331	131.269		3.41227	124.485		3.59699	110.336		3.44173	116.663		3.59699	90.7907		3.38331	94.5981		3.38331	71.7834		3.4717	59.7046		3.27223	51.9457		3.53323	28.5112		3.4717	26.8841		3.5022	23.9608
3.38897	130.519		3.41797	123.631		3.60301	109.457		3.44748	116.021		3.60301	89.7307		3.38897	94.0828		3.38897	70.9066		3.4775	59.0282		3.2777	51.5569		3.53914	28.0282		3.4775	26.7695		3.50805	23.8837
3.39463	129.799		3.42368	122.745		3.60902	108.501		3.45324	115.438		3.60902	88.7907		3.39463	93.532		3.39463	69.9429		3.48331	58.3701		3.28317	51.2607		3.54505	27.6581		3.48331	26.6263		3.51391	23.8927
3.40028	129.071		3.42939	121.86		3.61504	107.594		3.45899	114.876		3.61504	87.756		3.40028	92.9918		3.40028	69.0371		3.48911	57.6732		3.28865	50.8188		3.55096	27.2497		3.48911	26.5459		3.51977	23.8507
3.40594	128.379		3.43509	121.022		3.62105	106.694		3.46475	114.249		3.62105	86.6544		3.40594	92.3529		3.40594	68.0298		3.49492	56.9384		3.29412	50.1734		3.55687	26.8425		3.49492	26.4174		3.52562	23.6777
3.4116	127.576		3.4408	120.229		3.62707	105.738		3.4705	113.526		3.62707	85.6255		3.4116	91.5826		3.4116	66.7295		3.50073	56.1832		3.29959	49.4676		3.56278	26.3929		3.50073	26.124		3.53148	23.5794
3.41726	126.802		3.4465	119.45		3.63308	104.668		3.47626	112.836		3.63308	84.6136		3.41726	90.805		3.41726	65.6173		3.50653	55.4663		3.30506	48.7454		3.56869	26.0469		3.50653	25.9151		3.53734	23.6185
3.42291	125.957		3.45221	118.671		3.6391	103.566		3.48201	112.25		3.6391	83.3917		3.42291	90.0363		3.42291	64.4929		3.51234	54.6332		3.31053	48.1167		3.57459	25.8572		3.51234	25.6385		3.54319	24.173
3.42857	125.082		3.45792	117.815		3.64511	102.419		3.48777	111.614		3.64511	82.12		3.42857	89.39		3.42857	63.3178		3.51814	53.8258		3.31601	47.4823		3.5805	25.6397		3.51814	25.3272		3.54905	24.1338
3.43423	124.16		3.46362	116.928		3.65113	101.224		3.49353	110.857		3.65113	80.7842		3.43423	88.5798		3.43423	62.1856		3.52395	53.1302		3.32148	46.9376		3.58641	25.521		3.52395	25.0416		3.5549	23.6985
3.43989	123.347		3.46933	116.057		3.65714	100.092		3.49928	110.173		3.65714	79.3329		3.43989	87.8127		3.43989	61.0147		3.52975	52.3582		3.32695	46.5504		3.59232	25.4818		3.52975	24.6761		3.56076	23.5349
3.44554	122.503		3.47504	115.116		3.66316	98.9833		3.50504	109.559		3.66316	77.7556		3.44554	87.1318		3.44554	59.8898		3.53556	51.461		3.33242	46.2497		3.59823	25.3827		3.53556	24.3154		3.56662	23.3044
3.4512	121.495		3.48074	114.173		3.66917	97.9037		3.51079	108.936		3.66917	76.0918		3.4512	86.253		3.4512	58.8152		3.54136	50.5055		3.33789	45.9343		3.60414	25.2289		3.54136	24.082		3.57247	23.3003
3.45686	120.522		3.48645	113.247		3.67519	96.7426		3.51655	108.173		3.67519	74.4386		3.45686	85.4684		3.45686	57.6173		3.54717	49.6157		3.34337	45.5581		3.61004	25.1742		3.54717	23.9608		3.57833	23.2142
3.46252	119.518		3.49215	112.296		3.6812	95.5149		3.5223	107.398		3.6812	72.7324		3.46252	84.6703		3.46252	56.3709		3.55298	48.6875		3.34884	45.1885		3.61595	25.4537		3.55298	23.8992		3.58419	23.113
3.46818	118.395		3.49786	111.262		3.68722	94.2672		3.52806	106.532		3.68722	71.0726		3.46818	83.8099		3.46818	55.2326		3.55878	47.6707		3.35431	44.7936		3.62186	25.2783		3.55878	23.9053		3.59004	22.8907
3.47383	117.272		3.50357	110.19		3.69323	93.0502		3.53381	105.655		3.69323	69.4969		3.47383	82.8988		3.47383	53.969		3.56459	46.7931		3.35978	44.2432		3.62777	25.0902		3.56459	23.8833		3.5959	22.6524
3.47949	116.129		3.50927	109.051		3.69925	91.7687		3.53957	104.839		3.69925	68.1734		3.47949	82.0449		3.47949	52.6707		3.57039	45.8964		3.36525	43.8409		3.63368	25.0404		3.57039	23.8458		3.60176	22.326
3.48515	115.071		3.51498	107.923		3.70526	90.3276		3.54532	103.976		3.70526	66.8339		3.48515	81.1522		3.48515	51.3982		3.5762	44.9331		3.37073	43.3684		3.63959	25.1277		3.5762	23.8368		3.60761	21.9421
3.49081	114.145		3.52068	106.771		3.71128	88.6083		3.55108	103.112		3.71128	65.3721		3.49081	80.2517		3.49081	49.9331		3.582	43.9592		3.3762	43.02		3.64549	25.2248		3.582	23.8029		3.61347	21.6442
3.49646	113.201		3.52639	105.609		3.71729	86.8339		3.55683	102.151		3.71729	63.8837		3.49646	79.2717		3.49646	48.3843		3.58781	42.8694		3.38167	42.7968		3.6514	25.4765		3.58781	24.0714		3.61933	21.4839
3.50212	112.258		3.5321	104.37		3.72331	84.9425		3.56259	101.202		3.72331	62.2774		3.50212	78.2305		3.50212	46.8682		3.59361	41.8009		3.38714	42.4215		3.65731	25.8678		3.59361	24.0016		3.62518	21.5002
3.50778	111.29		3.5378	103.3		3.72932	83.0787		3.56835	100.251		3.72932	60.6226		3.50778	77.0388		3.50778	45.3827		3.59942	40.705		3.39261	42.0343		3.66322	26.3003		3.59942	23.8307		3.63104	22.1171
3.51344	110.384		3.54351	102.375		3.73534	81.1995		3.5741	99.264		3.73534	58.9004		3.51344	75.7797		3.51344	43.9217		3.60522	39.5794		3.39808	41.7882		3.66913	26.8629		3.60522	23.7931		3.6369	22.5439
3.51909	109.479		3.54922	101.341		3.74135	79.2791		3.57986	98.3064		3.74135	57.0653		3.51909	74.4916		3.51909	42.4202		3.61103	38.4002		3.40356	41.4704		3.67504	27.4692		3.61103	23.4561		3.64275	22.8242
3.52475	108.614		3.55492	100.086		3.74737	77.1579		3.58561	97.2885		3.74737	55.1848		3.52475	73.1481		3.52475	41.0282		3.61684	37.2713		3.40903	40.9922		3.68095	28.0649		3.61684	23.4333		3.64861	23.0102
3.53041	107.74		3.56063	98.6577		3.75338	75.0359		3.59137	96.215		3.75338	53.1122		3.53041	71.7891		3.53041	39.7377		3.62264	36.1954		3.4145	40.6067		3.68685	28.5418		3.62264	23.6112		3.65447	23.1995
3.53607	106.839		3.56633	97.2228		3.7594	73.0963		3.59712	95.0812		3.7594	51.295		3.53607	70.4276		3.53607	38.6442		3.62845	35.2599		3.41997	40.2958		3.69276	29.0734		3.62845	24.0526		3.66032	23.3554
3.54173	105.838		3.57204	95.7658		3.76541	71.0775		3.60288	94.0592		3.76541	49.543		3.54173	69.0502		3.54173	37.7164		3.63425	34.2942		3.42544	39.8915		3.69867	29.6091		3.63425	24.59		3.66618	23.4533
3.54738	104.803		3.57775	94.2958		3.77143	68.9559		3.60863	93.1909		3.77143	47.6965		3.54738	67.6397		3.54738	36.9425		3.64006	33.5027		3.43092	39.4814		3.70458	30.297		3.64006	25.1967		3.67204	23.5067
3.55304	103.704		3.58345	92.7364		3.77744	66.8144		3.61439	92.2848		3.77744	46.0233		3.55304	66.3639		3.55304	36.3035		3.64586	32.9388		3.43639	38.9878		3.71049	31.1742		3.64586	25.7968		3.67789	23.4949
3.5587	102.33		3.58916	91.162		3.78346	64.7054		3.62014	91.1367		3.78346	44.6712		3.5587	65.0555		3.5587	35.6781		3.65167	32.3737		3.44186	38.4137		3.7164	31.7691		3.65167	26.3558		3.68375	23.3525
3.56436	100.776		3.59486	89.4092		3.78947	62.4733		3.6259	89.8237		3.78947	43.4398		3.56436	63.6132		3.56436	34.9604		3.65747	31.7976		3.44733	37.8698		3.7223	32.4423		3.65747	26.9331		3.6896	22.9988
3.57001	99.1191		3.60057	87.5255		3.79549	60.1754		3.63165	88.5153		3.79549	42.3195		3.57001	62.2244		3.57001	34.3492		3.66328	31.2424		3.4528	37.3754		3.72821	33.2277		3.66328	27.5324		3.69546	22.5683
3.57567	97.4406		3.60628	85.5435		3.8015	57.8331		3.63741	87.0367		3.8015	41.3566		3.57567	60.7821		3.57567	33.7556		3.66909	30.7593		3.45828	36.8066		3.73412	34.1114		3.66909	28.1661		3.70132	22.3313
3.58133	95.6459		3.61198	83.539		3.80752	55.5614		3.64317	85.4957		3.80752	40.3639		3.58133	59.2138		3.58133	33.3186		3.67489	30.3827		3.46375	36.2301		3.74003	34.8315		3.67489	28.8111		3.70717	22.2105
3.58699	93.7976		3.61769	81.5891		3.81353	53.2889		3.64892	83.907		3.81353	39.4969		3.58699	57.6271		3.58699	32.8939		3.6807	30.1342		3.46922	35.7568		3.74594	35.0126		3.6807	29.2791		3.71303	22.255
3.59264	91.88		3.6234	79.5508		3.81955	51.1954		3.65468	82.0131		3.81955	38.7699		3.59264	55.9029		3.59264	32.4769		3.6865	29.9898		3.47469	35.255		3.75185	34.8862		3.6865	29.6063		3.71889	22.4468
3.5983	89.8907		3.6291	77.5398		3.82556	49.0481		3.66043	80.073		3.82556	38.1979		3.5983	54.1155		3.5983	32.0738		3.69231	29.8168		3.48016	34.6459		3.75775	35.3803		3.69231	30.1987		3.72474	22.7364
3.60396	87.6083		3.63481	75.3994		3.83158	47.0428		3.66619	78.0743		3.83158	37.601		3.60396	52.368		3.60396	31.7625		3.69811	29.7421		3.48564	34.0171		3.76366	35.8246		3.69811	30.7564		3.7306	23.0702
3.60962	84.9502		3.64051	73.1395		3.83759	44.9449		3.67194	76.2534		3.83759	37.0037		3.60962	50.5206		3.60962	31.5235		3.70392	29.6883		3.49111	33.3696		3.76957	35.5598		3.70392	31.131		3.73646	23.5585
3.61528	82.0955		3.64622	70.9359		3.84361	43.1624		3.6777	74.5618		3.84361	36.4096		3.61528	48.7907		3.61528	31.4419		3.70972	29.5769		3.49658	32.6809		3.77548	34.7438		3.70972	31.2795		3.74231	24.3313
3.62093	78.9502		3.65193	68.6455		3.84962	41.5826		3.68345	72.8074		3.84962	35.7838		3.62093	47.0804		3.62093	31.6304		3.71553	29.4382		3.50205	31.9478		3.78139	35.0441		3.71553	31.0649		3.74817	24.7646
3.62659	75.7882		3.65763	66.3452		3.85564	40.0698		3.68921	70.9616		3.85564	35.4357		3.62659	45.4035		3.62659	32.0461		3.72134	29.6944		3.50752	31.1999		3.7873	35.0224		3.72134	31.1856		3.75403	25.3133
3.63225	72.7597		3.66334	64.102		3.86165	38.7022		3.69496	69.0767		3.86165	35.2595		3.63225	43.9665		3.63225	32.5279		3.72714	30.2158		3.513	30.6283		3.79321	37.2228		3.72714	31.7475		3.75988	25.7413
3.63791	69.6989		3.66904	61.6112		3.86767	38.0049		3.70072	67.2281		3.86767	35.3182		3.63791	42.7576		3.63791	32.8556		3.73295	30.7634		3.51847	30.0367		3.79911	38.1514		3.73295	32.7038		3.76574	26.3443
3.64356	66.7222		3.67475	59.1253		3.87368	36.6977		3.70647	65.419		3.87368	35.4508		3.64356	41.663		3.64356	33.0224		3.73875	31.2497		3.52394	29.4072		3.80502	38.938		3.73875	33.4586		3.7716	27.1065
3.64922	63.7397		3.68046	56.7903		3.8797	35.6675		3.71223	63.5267		3.8797	35.6667		3.64922	40.5581		3.64922	33.4402		3.74456	31.6903		3.52941	28.8911		3.81093	39.8543		3.74456	34.0286		3.77745	27.4786
3.65488	60.7568		3.68616	54.3341		3.88571	34.6177		3.71799	61.492		3.88571	35.7434		3.65488	39.6503		3.65488	34.0885		3.75036	32.1187		3.53488	28.5891		3.81684	42.1775		3.75036	34.2921		3.78331	28.1342
3.66054	58.124		3.69187	52.0702		3.89173	33.7511		3.72374	59.1726		3.89173	35.8682		3.66054	38.8698		3.66054	34.9576		3.75617	32.5308		3.54036	28.3582		3.82275	41.7434		3.75617	35.1138		3.78917	28.5614
3.6662	55.6193		3.69757	49.7152		3.89774	33.1024		3.7295	57.0347		3.89774	36.0526		3.6662	38.1603		3.6662	35.45		3.76197	33.2766		3.54583	28.1155		3.82866	42.0763		3.76197	36.0734		3.79502	29.4953
3.67185	53.1432		3.70328	47.3945		3.90376	32.7177		3.73525	54.927		3.90376	36.0955		3.67185	37.417		3.67185	36.0298		3.76778	34.1114		3.5513	27.8131		3.83456	42.6508		3.76778	37.5031		3.80088	29.5851
3.67751	50.725		3.70899	45.0853		3.90977	32.2468		3.74101	52.674		3.90977	36.0159		3.67751	36.7071		3.67751	37.0849		3.77358	35.0024		3.55677	27.5794		3.84047	43.7895		3.77358	38.6189		3.80673	30.3921
3.68317	48.5459		3.71469	43.253		3.91579	31.6418		3.74676	50.5745		3.91579	36.2138		3.68317	36.0702		3.68317	37.8927		3.77939	36.0951		3.56224	27.4329		3.84638	45.3978		3.77939	40.6561		3.81259	30.6907
3.68883	46.5141		3.7204	41.552		3.9218	31.0738		3.75252	48.5296		3.9218	36.5508		3.68883	35.4863		3.68883	38.2011		3.7852	37.1538		3.56772	27.5406		3.85229	45.2448		3.7852	42.7605		3.81845	31.3382
3.69448	44.6365		3.72611	39.7801		3.92782	30.9751		3.75827	46.5716		3.92782	36.6181		3.69448	34.8327		3.69448	38.3386		3.791	38.082		3.57319	27.47		3.8582	48.3656		3.791	44.3709		3.8243	30.9878
3.70014	42.865		3.73181	38.164		3.93383	30.8254		3.76403	44.7421		3.93383	37.1053		3.70014	34.226		3.70014	38.6736		3.79681	38.8115		3.57866	27.275		3.86411	50.8511		3.79681	46.6932		3.83016	31.1138
3.7058	41.1053		3.73752	37.0449		3.93985	30.3941		3.76978	43.0885		3.93985	37.6675		3.7058	33.6977		3.7058	39.3374		3.80261	39.2783		3.58413	27.2448		3.87001	50.3635		3.80261	47.8368		3.83602	31.5092
3.71146	39.244		3.74322	35.9596		3.94586	30.4949		3.77554	41.6006		3.94586	37.9066		3.71146	33.4761		3.71146	39.1053		3.80842	39.6512		3.5896	27.2334		3.87592	49.6814		3.80842	48.7817		3.84187	32.519
3.71711	37.4394		3.74893	34.94		3.95188	30.2032		3.78129	40.6646		3.95188	37.8095		3.71711	33.6116		3.71711	39.02		3.81422	39.9355		3.59508	27.3525		3.88183	52.6928		3.81422	49.0616		3.84773	33.0033
3.72277	35.7107		3.75464	34.0261		3.95789	30.0375		3.78705	39.7899		3.95789	37.9767		3.72277	33.8446		3.72277	39.5096		3.82003	40.6903		3.60055	27.4708		3.88774	53.8625		3.82003	49.39		3.85359	32.8792
3.72843	33.8874		3.76034	32.4814		3.96391	29.5259		3.79281	38.8515		3.96391	37.9992		3.72843	34.1297		3.72843	39.457		3.82583	40.2215		3.60602	27.7348		3.89365	54.5447		3.82583	50.3403		3.85944	32.2464
3.73409	32.3182		3.76605	31.8817		3.96992	29.6989		3.79856	37.8099		3.96992	38.0445		3.73409	34.39		3.73409	39.3888		3.83164	39.958		3.61149	28.2803		3.89956	54.716		3.83164	52.4998		3.8653	33.6605
3.73975	30.9898		3.77175	31.8225		3.97594	29.5598		3.80432	36.7785		3.97594	38.6916		3.73975	34.461		3.73975	39.1269		3.83745	40.0522		3.61696	28.9727		3.90547	55.7532		3.83745	51.4317		3.87116	34.0037
3.7454	30.1179		3.77746	30.9298		3.98195	30.0024		3.81007	35.787		3.98195	39.2493		3.7454	34.6691		3.7454	38.7307		3.84325	40.184		3.62244	29.632		3.91137	56.288		3.84325	51.5618		3.87701	36.1514
3.75106	28.7842		3.78317	30.3182		3.98797	30.0053		3.81583	34.9608		3.98797	40.1563		3.75106	34.9066		3.75106	38.082		3.84906	40.8295		3.62791	30.135		3.91728	56.3917		3.84906	51.6108		3.88287	34.838
3.75672	27.4219		3.78887	29.5279		3.99398	30.7128		3.82158	34.0135		3.99398	40.4871		3.75672	35.237		3.75672	39.0053		3.85486	40.7789		3.63338	30.6406		3.92319	55.9257		3.85486	54.7776		3.88873	35.845
3.76238	26.4255		3.79458	29.0065		4	31.856		3.82734	33.2089		4	41.3668		3.76238	35.8111		3.76238	39.1983		3.86067	39.7989		3.63885	31.2244		3.9291	55.8364		3.86067	54.9686		3.89458	36.4109
3.76803	25.9943		3.80029	28.865					3.83309	32.5985					3.76803	36.3721		3.76803	39.9449		3.86647	39.8552		3.64432	31.7124		3.93501	56.3798		3.86647	56.4672		3.90044	36.6144
3.77369	25.1803		3.80599	28.3766					3.83885	32.1685					3.77369	36.8956		3.77369	39.5508		3.87228	40.0432		3.64979	32.5479		3.94092	54.8768		3.87228	56.1106		3.9063	37.8809
3.77935	24.6255		3.8117	28.1995					3.8446	31.8417					3.77935	37.5647		3.77935	40.4272		3.87808	39.9127		3.65527	33.6524		3.94682	55.5643		3.87808	55.4998		3.91215	39.1163
3.78501	24.335		3.8174	28.033					3.85036	31.6373					3.78501	38.5549		3.78501	40.5618		3.88389	39.2513		3.66074	34.6279		3.95273	54.4317		3.88389	53.8433		3.91801	41.9808
3.79066	23.2366		3.82311	27.645					3.85612	31.5296					3.79066	39.1098		3.79066	40.5896		3.8897	39.1603		3.66621	35.3941		3.95864	49.7397		3.8897	54.4031		3.92387	43.2619
3.79632	23.4965		3.82882	28.0298					3.86187	31.5043					3.79632	39.0955		3.79632	40.5255		3.8955	39.4912		3.67168	36.2836		3.96455	47.8951		3.8955	55.3562		3.92972	44.3297
3.80198	23.8858		3.83452	27.9833					3.86763	31.6083					3.80198	38.8086		3.80198	41.6895		3.90131	40.1971		3.67715	37.1542		3.97046	47.2995		3.90131	54.3031		3.93558	44.4321
3.80764	24.1534		3.84023	28.6026					3.87338	31.7825					3.80764	39.1069		3.80764	42.6989		3.90711	40.1265		3.68263	37.5394		3.97637	46.5753		3.90711	55.3386		3.94143	44.8515
3.8133	24.3476		3.84593	29.164					3.87914	32.0437					3.8133	39.2966		3.8133	42.7136		3.91292	41.0624		3.6881	36.9939		3.98227	46.1395		3.91292	54.0233		3.94729	43.4741
3.81895	25.3044		3.85164	30.0543					3.88489	31.8935					3.81895	39.4223		3.81895	42.8331		3.91872	42.0498		3.69357	37.947		3.98818	46.4492		3.91872	52.173		3.95315	44.9927
3.82461	26.1542		3.85735	31.3007					3.89065	31.5398					3.82461	39.0432		3.82461	45.5247		3.92453	42.4219		3.69904	38.0037		3.99409	47.9009		3.92453	51.8327		3.959	46.5667
3.83027	26.5887		3.86305	31.9568					3.8964	31.9306					3.83027	38.9282		3.83027	45.6222		3.93033	43.6177		3.70451	37.7576		4	48.592		3.93033	51.3754		3.96486	48.5736
3.83593	27.5141		3.86876	33.3109					3.90216	32.1444					3.83593	39.4023		3.83593	47.3089		3.93614	42.9355		3.70999	37.9861					3.93614	51.5014		3.97072	47.6406
3.84158	28.5251		3.87447	34.02					3.90791	32.5157					3.84158	39.8972		3.84158	49.4904		3.94194	43.5977		3.71546	38.1155					3.94194	51.2783		3.97657	47.5532
3.84724	29.2489		3.88017	35.4908					3.91367	32.7054					3.84724	40.4051		3.84724	50.2016		3.94775	45.7356		3.72093	39.0118					3.94775	50.816		3.98243	48.8144
3.8529	30.246		3.88588	36.7678					3.91942	33.2016					3.8529	40.4378		3.8529	50.4937		3.95356	47.5565		3.7264	38.4802					3.95356	53.8992		3.98829	48.308
3.85856	32.9772		3.89158	38.5108					3.92518	34.6181					3.85856	39.9506		3.85856	50.6695		3.95936	48.683		3.73187	38.5696					3.95936	55.3501		3.99414	46.2195
3.86421	34.5226		3.89729	40.2827					3.93094	35.4529					3.86421	40.2982		3.86421	48.3933		3.96517	47.9931		3.73735	38.2962					3.96517	58.9845		4	47.5124
3.86987	36.3945		3.903	43.9384					3.93669	36.0445					3.86987	40.9735		3.86987	48.6063		3.97097	47.7989		3.74282	38.0057					3.97097	56.7768
3.87553	37.5826		3.9087	46.5022					3.94245	37.4211					3.87553	41.073		3.87553	49.3052		3.97678	47.2995		3.74829	38.4721					3.97678	57.7173
3.88119	38.9955		3.91441	48.4394					3.9482	39.0832					3.88119	40.5365		3.88119	47.4578		3.98258	47.9025		3.75376	38.5753					3.98258	57.2693
3.88685	40.8499		3.92011	48.8907					3.95396	39.5243					3.88685	40.867		3.88685	46.1244		3.98839	48.9204		3.75923	38.9996					3.98839	58.5022
3.8925	43.5781		3.92582	48.6589					3.95971	40.2738					3.8925	43.1195		3.8925	45.7695		3.99419	49.1383		3.76471	39.8556					3.99419	59.7617
3.89816	46.175		3.93153	48.3305					3.96547	42.9461					3.89816	42.8947		3.89816	44		4	49.5394		3.77018	38.8784					4	62.2999
3.90382	51.1554		3.93723	47.0016					3.97122	43.8144					3.90382	43.0849		3.90382	45.2342					3.77565	39.2207
3.90948	54.6353		3.94294	44.8319					3.97698	43.5402					3.90948	45.7177		3.90948	46.734					3.78112	38.4447
3.91513	59.0347		3.94864	47.0147					3.98273	44.8091					3.91513	48.162		3.91513	47.3611					3.78659	39.0469
3.92079	61.9808		3.95435	49.6197					3.98849	44.8311					3.92079	47.7213		3.92079	48.6393					3.79207	41.5985
3.92645	63.7903		3.96006	51.2991					3.99424	44.4953					3.92645	48.4704		3.92645	46.4586					3.79754	43.4937
3.93211	63.8951		3.96576	52.8727					4	44.1118					3.93211	48.1489		3.93211	45.2326					3.80301	44.8711
3.93777	64.2623		3.97147	54.2077											3.93777	48.6104		3.93777	46.1436					3.80848	45.5255
3.94342	62.9498		3.97718	57.4178											3.94342	50.9327		3.94342	46.4986					3.81395	47.1852
3.94908	61.8686		3.98288	57.3758											3.94908	50.2909		3.94908	46.1522					3.81943	49.8184
3.95474	62.0269		3.98859	56.5443											3.95474	50.1408		3.95474	47.2268					3.8249	49.1032
3.9604	58.1338		3.99429	54.9686											3.9604	50.0469		3.9604	46.4953					3.83037	49.9204
3.96605	54.1428		4	54.3696											3.96605	49.9927		3.96605	43.5806					3.83584	48.4219
3.97171	50.9331														3.97171	49.8711		3.97171	41.3158					3.84131	47.6773
3.97737	49.2199														3.97737	48.479		3.97737	41.967					3.84679	47.224
3.98303	50.0894														3.98303	47.3284		3.98303	42.3607					3.85226	46.9466
3.98868	49.3452														3.98868	45.8135		3.98868	42.3464					3.85773	46.6299
3.99434	49.2962														3.99434	44.951		3.99434	43.971					3.8632	47.8225
4	48.0592														4	44.6973		4	44.3215					3.86867	45.2636
																								3.87415	43.4153
																								3.87962	43.8552
																								3.88509	42.958
																								3.89056	41.8172
																								3.89603	41.6038
																								3.9015	45.869
																								3.90698	44.3293
																								3.91245	42.7038
																								3.91792	43.4957
																								3.92339	42.8588
																								3.92886	43.7115
																								3.93434	47.2089
																								3.93981	45.7674
																								3.94528	41.3701
																								3.95075	41.8009
																								3.95622	42.3652
																								3.9617	40.9098
																								3.96717	42.4366
																								3.97264	41.4472
																								3.97811	41.0008
																								3.98358	40.2599
																								3.98906	40.7332
																								3.99453	40.3978
																								4	39.9861

## Sheet: Figure 3e
XYZ plot (3 matrix of 610x2618 data values)
x(mm)	0	0.00598802	0.011976	0.0179641	0.0239521	0.0299401	0.0359281	0.0419162	0.0479042	0.0538922	0.0598802	0.0658683	0.0718563	0.0778443	0.0838323	0.0898204	0.0958084	0.101796	0.107784	0.113772	0.11976	0.125749	0.131737	0.137725	0.143713	0.149701	0.155689	0.161677	0.167665	0.173653	0.179641	0.185629	0.191617	0.197605	0.203593	0.209581	0.215569	0.221557	0.227545	0.233533	0.239521	0.245509	0.251497	0.257485	0.263473	0.269461	0.275449	0.281437	0.287425
	0	0.00598802	0.011976	0.0179641	0.0239521	0.0299401	0.0359281	0.0419162	0.0479042	0.0538922	0.0598802	0.0658683	0.0718563	0.0778443	0.0838323	0.0898204	0.0958084	0.101796	0.107784	0.113772	0.11976	0.125749	0.131737	0.137725	0.143713	0.149701	0.155689	0.161677	0.167665	0.173653	0.179641	0.185629	0.191617	0.197605	0.203593	0.209581	0.215569	0.221557	0.227545	0.233533	0.239521	0.245509	0.251497	0.257485	0.263473	0.269461	0.275449	0.281437	0.287425
	0	0.00598802	0.011976	0.0179641	0.0239521	0.0299401	0.0359281	0.0419162	0.0479042	0.0538922	0.0598802	0.0658683	0.0718563	0.0778443	0.0838323	0.0898204	0.0958084	0.101796	0.107784	0.113772	0.11976	0.125749	0.131737	0.137725	0.143713	0.149701	0.155689	0.161677	0.167665	0.173653	0.179641	0.185629	0.191617	0.197605	0.203593	0.209581	0.215569	0.221557	0.227545	0.233533	0.239521	0.245509	0.251497	0.257485	0.263473	0.269461	0.275449	0.281437	0.287425
	0	0.00598802	0.011976	0.0179641	0.0239521	0.0299401	0.0359281	0.0419162	0.0479042	0.0538922	0.0598802	0.0658683	0.0718563	0.0778443	0.0838323	0.0898204	0.0958084	0.101796	0.107784	0.113772	0.11976	0.125749	0.131737	0.137725	0.143713	0.149701	0.155689	0.161677	0.167665	0.173653	0.179641	0.185629	0.191617	0.197605	0.203593	0.209581	0.215569	0.221557	0.227545	0.233533	0.239521	0.245509	0.251497	0.257485	0.263473	0.269461	0.275449	0.281437	0.287425
	0	0.00598802	0.011976	0.0179641	0.0239521	0.0299401	0.0359281	0.0419162	0.0479042	0.0538922	0.0598802	0.0658683	0.0718563	0.0778443	0.0838323	0.0898204	0.0958084	0.101796	0.107784	0.113772	0.11976	0.125749	0.131737	0.137725	0.143713	0.149701	0.155689	0.161677	0.167665	0.173653	0.179641	0.185629	0.191617	0.197605	0.203593	0.209581	0.215569	0.221557	0.227545	0.233533	0.239521	0.245509	0.251497	0.257485	0.263473	0.269461	0.275449	0.281437	0.287425
	0	0.00598802	0.011976	0.0179641	0.0239521	0.0299401	0.0359281	0.0419162	0.0479042	0.0538922	0.0598802	0.0658683	0.0718563	0.0778443	0.0838323	0.0898204	0.0958084	0.101796	0.107784	0.113772	0.11976	0.125749	0.131737	0.137725	0.143713	0.149701	0.155689	0.161677	0.167665	0.173653	0.179641	0.185629	0.191617	0.197605	0.203593	0.209581	0.215569	0.221557	0.227545	0.233533	0.239521	0.245509	0.251497	0.257485	0.263473	0.269461	0.275449	0.281437	0.287425
	0	0.00598802	0.011976	0.0179641	0.0239521	0.0299401	0.0359281	0.0419162	0.0479042	0.0538922	0.0598802	0.0658683	0.0718563	0.0778443	0.0838323	0.0898204	0.0958084	0.101796	0.107784	0.113772	0.11976	0.125749	0.131737	0.137725	0.143713	0.149701	0.155689	0.161677	0.167665	0.173653	0.179641	0.185629	0.191617	0.197605	0.203593	0.209581	0.215569	0.221557	0.227545	0.233533	0.239521	0.245509	0.251497	0.257485	0.263473	0.269461	0.275449	0.281437	0.287425
	0	0.00598802	0.011976	0.0179641	0.0239521	0.0299401	0.0359281	0.0419162	0.0479042	0.0538922	0.0598802	0.0658683	0.0718563	0.0778443	0.0838323	0.0898204	0.0958084	0.101796	0.107784	0.113772	0.11976	0.125749	0.131737	0.137725	0.143713	0.149701	0.155689	0.161677	0.167665	0.173653	0.179641	0.185629	0.191617	0.197605	0.203593	0.209581	0.215569	0.221557	0.227545	0.233533	0.239521	0.245509	0.251497	0.257485	0.263473	0.269461	0.275449	0.281437	0.287425
	0	0.00598802	0.011976	0.0179641	0.0239521	0.0299401	0.0359281	0.0419162	0.0479042	0.0538922	0.0598802	0.0658683	0.0718563	0.0778443	0.0838323	0.0898204	0.0958084	0.101796	0.107784	0.113772	0.11976	0.125749	0.131737	0.137725	0.143713	0.149701	0.155689	0.161677	0.167665	0.173653	0.179641	0.185629	0.191617	0.197605	0.203593	0.209581	0.215569	0.221557	0.227545	0.233533	0.239521	0.245509	0.251497	0.257485	0.263473	0.269461	0.275449	0.281437	0.287425
	0	0.00598802	0.011976	0.0179641	0.0239521	0.0299401	0.0359281	0.0419162	0.0479042	0.0538922	0.0598802	0.0658683	0.0718563	0.0778443	0.0838323	0.0898204	0.0958084	0.101796	0.107784	0.113772	0.11976	0.125749	0.131737	0.137725	0.143713	0.149701	0.155689	0.161677	0.167665	0.173653	0.179641	0.185629	0.191617	0.197605	0.203593	0.209581	0.215569	0.221557	0.227545	0.233533	0.239521	0.245509	0.251497	0.257485	0.263473	0.269461	0.275449	0.281437	0.287425
	0	0.00598802	0.011976	0.0179641	0.0239521	0.0299401	0.0359281	0.0419162	0.0479042	0.0538922	0.0598802	0.0658683	0.0718563	0.0778443	0.0838323	0.0898204	0.0958084	0.101796	0.107784	0.113772	0.11976	0.125749	0.131737	0.137725	0.143713	0.149701	0.155689	0.161677	0.167665	0.173653	0.179641	0.185629	0.191617	0.197605	0.203593	0.209581	0.215569	0.221557	0.227545	0.233533	0.239521	0.245509	0.251497	0.257485	0.263473	0.269461	0.275449	0.281437	0.287425
	0	0.00598802	0.011976	0.0179641	0.0239521	0.0299401	0.0359281	0.0419162	0.0479042	0.0538922	0.0598802	0.0658683	0.0718563	0.0778443	0.0838323	0.0898204	0.0958084	0.101796	0.107784	0.113772	0.11976	0.125749	0.131737	0.137725	0.143713	0.149701	0.155689	0.161677	0.167665	0.173653	0.179641	0.185629	0.191617	0.197605	0.203593	0.209581	0.215569	0.221557	0.227545	0.233533	0.239521	0.245509	0.251497	0.257485	0.263473	0.269461	0.275449	0.281437	0.287425
	0	0.00598802	0.011976	0.0179641	0.0239521	0.0299401	0.0359281	0.0419162	0.0479042	0.0538922	0.0598802	0.0658683	0.0718563	0.0778443	0.0838323	0.0898204	0.0958084	0.101796	0.107784	0.113772	0.11976	0.125749	0.131737	0.137725	0.143713	0.149701	0.155689	0.161677	0.167665	0.173653	0.179641	0.185629	0.191617	0.197605	0.203593	0.209581	0.215569	0.221557	0.227545	0.233533	0.239521	0.245509	0.251497	0.257485	0.263473	0.269461	0.275449	0.281437	0.287425
	0	0.00598802	0.011976	0.0179641	0.0239521	0.0299401	0.0359281	0.0419162	0.0479042	0.0538922	0.0598802	0.0658683	0.0718563	0.0778443	0.0838323	0.0898204	0.0958084	0.101796	0.107784	0.113772	0.11976	0.125749	0.131737	0.137725	0.143713	0.149701	0.155689	0.161677	0.167665	0.173653	0.179641	0.185629	0.191617	0.197605	0.203593	0.209581	0.215569	0.221557	0.227545	0.233533	0.239521	0.245509	0.251497	0.257485	0.263473	0.269461	0.275449	0.281437	0.287425
	0	0.00598802	0.011976	0.0179641	0.0239521	0.0299401	0.0359281	0.0419162	0.0479042	0.0538922	0.0598802	0.0658683	0.0718563	0.0778443	0.0838323	0.0898204	0.0958084	0.101796	0.107784	0.113772	0.11976	0.125749	0.131737	0.137725	0.143713	0.149701	0.155689	0.161677	0.167665	0.173653	0.179641	0.185629	0.191617	0.197605	0.203593	0.209581	0.215569	0.221557	0.227545	0.233533	0.239521	0.245509	0.251497	0.257485	0.263473	0.269461	0.275449	0.281437	0.287425
	0	0.00598802	0.011976	0.0179641	0.0239521	0.0299401	0.0359281	0.0419162	0.0479042	0.0538922	0.0598802	0.0658683	0.0718563	0.0778443	0.0838323	0.0898204	0.0958084	0.101796	0.107784	0.113772	0.11976	0.125749	0.131737	0.137725	0.143713	0.149701	0.155689	0.161677	0.167665	0.173653	0.179641	0.185629	0.191617	0.197605	0.203593	0.209581	0.215569	0.221557	0.227545	0.233533	0.239521	0.245509	0.251497	0.257485	0.263473	0.269461	0.275449	0.281437	0.287425
	0	0.00598802	0.011976	0.0179641	0.0239521	0.0299401	0.0359281	0.0419162	0.0479042	0.0538922	0.0598802	0.0658683	0.0718563	0.0778443	0.0838323	0.0898204	0.0958084	0.101796	0.107784	0.113772	0.11976	0.125749	0.131737	0.137725	0.143713	0.149701	0.155689	0.161677	0.167665	0.173653	0.179641	0.185629	0.191617	0.197605	0.203593	0.209581	0.215569	0.221557	0.227545	0.233533	0.239521	0.245509	0.251497	0.257485	0.263473	0.269461	0.275449	0.281437	0.287425
	0	0.00598802	0.011976	0.0179641	0.0239521	0.0299401	0.0359281	0.0419162	0.0479042	0.0538922	0.0598802	0.0658683	0.0718563	0.0778443	0.0838323	0.0898204	0.0958084	0.101796	0.107784	0.113772	0.11976	0.125749	0.131737	0.137725	0.143713	0.149701	0.155689	0.161677	0.167665	0.173653	0.179641	0.185629	0.191617	0.197605	0.203593	0.209581	0.215569	0.221557	0.227545	0.233533	0.239521	0.245509	0.251497	0.257485	0.263473	0.269461	0.275449	0.281437	0.287425
	0	0.00598802	0.011976	0.0179641	0.0239521	0.0299401	0.0359281	0.0419162	0.0479042	0.0538922	0.0598802	0.0658683	0.0718563	0.0778443	0.0838323	0.0898204	0.0958084	0.101796	0.107784	0.113772	0.11976	0.125749	0.131737	0.137725	0.143713	0.149701	0.155689	0.161677	0.167665	0.173653	0.179641	0.185629	0.191617	0.197605	0.203593	0.209581	0.215569	0.221557	0.227545	0.233533	0.239521	0.245509	0.251497	0.257485	0.263473	0.269461	0.275449	0.281437	0.287425
	0	0.00598802	0.011976	0.0179641	0.0239521	0.0299401	0.0359281	0.0419162	0.0479042	0.0538922	0.0598802	0.0658683	0.0718563	0.0778443	0.0838323	0.0898204	0.0958084	0.101796	0.107784	0.113772	0.11976	0.125749	0.131737	0.137725	0.143713	0.149701	0.155689	0.161677	0.167665	0.173653	0.179641	0.185629	0.191617	0.197605	0.203593	0.209581	0.215569	0.221557	0.227545	0.233533	0.239521	0.245509	0.251497	0.257485	0.263473	0.269461	0.275449	0.281437	0.287425
	0	0.00598802	0.011976	0.0179641	0.0239521	0.0299401	0.0359281	0.0419162	0.0479042	0.0538922	0.0598802	0.0658683	0.0718563	0.0778443	0.0838323	0.0898204	0.0958084	0.101796	0.107784	0.113772	0.11976	0.125749	0.131737	0.137725	0.143713	0.149701	0.155689	0.161677	0.167665	0.173653	0.179641	0.185629	0.191617	0.197605	0.203593	0.209581	0.215569	0.221557	0.227545	0.233533	0.239521	0.245509	0.251497	0.257485	0.263473	0.269461	0.275449	0.281437	0.287425
	0	0.00598802	0.011976	0.0179641	0.0239521	0.0299401	0.0359281	0.0419162	0.0479042	0.0538922	0.0598802	0.0658683	0.0718563	0.0778443	0.0838323	0.0898204	0.0958084	0.101796	0.107784	0.113772	0.11976	0.125749	0.131737	0.137725	0.143713	0.149701	0.155689	0.161677	0.167665	0.173653	0.179641	0.185629	0.191617	0.197605	0.203593	0.209581	0.215569	0.221557	0.227545	0.233533	0.239521	0.245509	0.251497	0.257485	0.263473	0.269461	0.275449	0.281437	0.287425
	0	0.00598802	0.011976	0.0179641	0.0239521	0.0299401	0.0359281	0.0419162	0.0479042	0.0538922	0.0598802	0.0658683	0.0718563	0.0778443	0.0838323	0.0898204	0.0958084	0.101796	0.107784	0.113772	0.11976	0.125749	0.131737	0.137725	0.143713	0.149701	0.155689	0.161677	0.167665	0.173653	0.179641	0.185629	0.191617	0.197605	0.203593	0.209581	0.215569	0.221557	0.227545	0.233533	0.239521	0.245509	0.251497	0.257485	0.263473	0.269461	0.275449	0.281437	0.287425
	0	0.00598802	0.011976	0.0179641	0.0239521	0.0299401	0.0359281	0.0419162	0.0479042	0.0538922	0.0598802	0.0658683	0.0718563	0.0778443	0.0838323	0.0898204	0.0958084	0.101796	0.107784	0.113772	0.11976	0.125749	0.131737	0.137725	0.143713	0.149701	0.155689	0.161677	0.167665	0.173653	0.179641	0.185629	0.191617	0.197605	0.203593	0.209581	0.215569	0.221557	0.227545	0.233533	0.239521	0.245509	0.251497	0.257485	0.263473	0.269461	0.275449	0.281437	0.287425
	0	0.00598802	0.011976	0.0179641	0.0239521	0.0299401	0.0359281	0.0419162	0.0479042	0.0538922	0.0598802	0.0658683	0.0718563	0.0778443	0.0838323	0.0898204	0.0958084	0.101796	0.107784	0.113772	0.11976	0.125749	0.131737	0.137725	0.143713	0.149701	0.155689	0.161677	0.167665	0.173653	0.179641	0.185629	0.191617	0.197605	0.203593	0.209581	0.215569	0.221557	0.227545	0.233533	0.239521	0.245509	0.251497	0.257485	0.263473	0.269461	0.275449	0.281437	0.287425
	0	0.00598802	0.011976	0.0179641	0.0239521	0.0299401	0.0359281	0.0419162	0.0479042	0.0538922	0.0598802	0.0658683	0.0718563	0.0778443	0.0838323	0.0898204	0.0958084	0.101796	0.107784	0.113772	0.11976	0.125749	0.131737	0.137725	0.143713	0.149701	0.155689	0.161677	0.167665	0.173653	0.179641	0.185629	0.191617	0.197605	0.203593	0.209581	0.215569	0.221557	0.227545	0.233533	0.239521	0.245509	0.251497	0.257485	0.263473	0.269461	0.275449	0.281437	0.287425
	0	0.00598802	0.011976	0.0179641	0.0239521	0.0299401	0.0359281	0.0419162	0.0479042	0.0538922	0.0598802	0.0658683	0.0718563	0.0778443	0.0838323	0.0898204	0.0958084	0.101796	0.107784	0.113772	0.11976	0.125749	0.131737	0.137725	0.143713	0.149701	0.155689	0.161677	0.167665	0.173653	0.179641	0.185629	0.191617	0.197605	0.203593	0.209581	0.215569	0.221557	0.227545	0.233533	0.239521	0.245509	0.251497	0.257485	0.263473	0.269461	0.275449	0.281437	0.287425
	0	0.00598802	0.011976	0.0179641	0.0239521	0.0299401	0.0359281	0.0419162	0.0479042	0.0538922	0.0598802	0.0658683	0.0718563	0.0778443	0.0838323	0.0898204	0.0958084	0.101796	0.107784	0.113772	0.11976	0.125749	0.131737	0.137725	0.143713	0.149701	0.155689	0.161677	0.167665	0.173653	0.179641	0.185629	0.191617	0.197605	0.203593	0.209581	0.215569	0.221557	0.227545	0.233533	0.239521	0.245509	0.251497	0.257485	0.263473	0.269461	0.275449	0.281437	0.287425
	0	0.00598802	0.011976	0.0179641	0.0239521	0.0299401	0.0359281	0.0419162	0.0479042	0.0538922	0.0598802	0.0658683	0.0718563	0.0778443	0.0838323	0.0898204	0.0958084	0.101796	0.107784	0.113772	0.11976	0.125749	0.131737	0.137725	0.143713	0.149701	0.155689	0.161677	0.167665	0.173653	0.179641	0.185629	0.191617	0.197605	0.203593	0.209581	0.215569	0.221557	0.227545	0.233533	0.239521	0.245509	0.251497	0.257485	0.263473	0.269461	0.275449	0.281437	0.287425
	0	0.00598802	0.011976	0.0179641	0.0239521	0.0299401	0.0359281	0.0419162	0.0479042	0.0538922	0.0598802	0.0658683	0.0718563	0.0778443	0.0838323	0.0898204	0.0958084	0.101796	0.107784	0.113772	0.11976	0.125749	0.131737	0.137725	0.143713	0.149701	0.155689	0.161677	0.167665	0.173653	0.179641	0.185629	0.191617	0.197605	0.203593	0.209581	0.215569	0.221557	0.227545	0.233533	0.239521	0.245509	0.251497	0.257485	0.263473	0.269461	0.275449	0.281437	0.287425
	0	0.00598802	0.011976	0.0179641	0.0239521	0.0299401	0.0359281	0.0419162	0.0479042	0.0538922	0.0598802	0.0658683	0.0718563	0.0778443	0.0838323	0.0898204	0.0958084	0.101796	0.107784	0.113772	0.11976	0.125749	0.131737	0.137725	0.143713	0.149701	0.155689	0.161677	0.167665	0.173653	0.179641	0.185629	0.191617	0.197605	0.203593	0.209581	0.215569	0.221557	0.227545	0.233533	0.239521	0.245509	0.251497	0.257485	0.263473	0.269461	0.275449	0.281437	0.287425
	0	0.00598802	0.011976	0.0179641	0.0239521	0.0299401	0.0359281	0.0419162	0.0479042	0.0538922	0.0598802	0.0658683	0.0718563	0.0778443	0.0838323	0.0898204	0.0958084	0.101796	0.107784	0.113772	0.11976	0.125749	0.131737	0.137725	0.143713	0.149701	0.155689	0.161677	0.167665	0.173653	0.179641	0.185629	0.191617	0.197605	0.203593	0.209581	0.215569	0.221557	0.227545	0.233533	0.239521	0.245509	0.251497	0.257485	0.263473	0.269461	0.275449	0.281437	0.287425
	0	0.00598802	0.011976	0.0179641	0.0239521	0.0299401	0.0359281	0.0419162	0.0479042	0.0538922	0.0598802	0.0658683	0.0718563	0.0778443	0.0838323	0.0898204	0.0958084	0.101796	0.107784	0.113772	0.11976	0.125749	0.131737	0.137725	0.143713	0.149701	0.155689	0.161677	0.167665	0.173653	0.179641	0.185629	0.191617	0.197605	0.203593	0.209581	0.215569	0.221557	0.227545	0.233533	0.239521	0.245509	0.251497	0.257485	0.263473	0.269461	0.275449	0.281437	0.287425
	0	0.00598802	0.011976	0.0179641	0.0239521	0.0299401	0.0359281	0.0419162	0.0479042	0.0538922	0.0598802	0.0658683	0.0718563	0.0778443	0.0838323	0.0898204	0.0958084	0.101796	0.107784	0.113772	0.11976	0.125749	0.131737	0.137725	0.143713	0.149701	0.155689	0.161677	0.167665	0.173653	0.179641	0.185629	0.191617	0.197605	0.203593	0.209581	0.215569	0.221557	0.227545	0.233533	0.239521	0.245509	0.251497	0.257485	0.263473	0.269461	0.275449	0.281437	0.287425
	0	0.00598802	0.011976	0.0179641	0.0239521	0.0299401	0.0359281	0.0419162	0.0479042	0.0538922	0.0598802	0.0658683	0.0718563	0.0778443	0.0838323	0.0898204	0.0958084	0.101796	0.107784	0.113772	0.11976	0.125749	0.131737	0.137725	0.143713	0.149701	0.155689	0.161677	0.167665	0.173653	0.179641	0.185629	0.191617	0.197605	0.203593	0.209581	0.215569	0.221557	0.227545	0.233533	0.239521	0.245509	0.251497	0.257485	0.263473	0.269461	0.275449	0.281437	0.287425
	0	0.00598802	0.011976	0.0179641	0.0239521	0.0299401	0.0359281	0.0419162	0.0479042	0.0538922	0.0598802	0.0658683	0.0718563	0.0778443	0.0838323	0.0898204	0.0958084	0.101796	0.107784	0.113772	0.11976	0.125749	0.131737	0.137725	0.143713	0.149701	0.155689	0.161677	0.167665	0.173653	0.179641	0.185629	0.191617	0.197605	0.203593	0.209581	0.215569	0.221557	0.227545	0.233533	0.239521	0.245509	0.251497	0.257485	0.263473	0.269461	0.275449	0.281437	0.287425
	0	0.00598802	0.011976	0.0179641	0.0239521	0.0299401	0.0359281	0.0419162	0.0479042	0.0538922	0.0598802	0.0658683	0.0718563	0.0778443	0.0838323	0.0898204	0.0958084	0.101796	0.107784	0.113772	0.11976	0.125749	0.131737	0.137725	0.143713	0.149701	0.155689	0.161677	0.167665	0.173653	0.179641	0.185629	0.191617	0.197605	0.203593	0.209581	0.215569	0.221557	0.227545	0.233533	0.239521	0.245509	0.251497	0.257485	0.263473	0.269461	0.275449	0.281437	0.287425
	0	0.00598802	0.011976	0.0179641	0.0239521	0.0299401	0.0359281	0.0419162	0.0479042	0.0538922	0.0598802	0.0658683	0.0718563	0.0778443	0.0838323	0.0898204	0.0958084	0.101796	0.107784	0.113772	0.11976	0.125749	0.131737	0.137725	0.143713	0.149701	0.155689	0.161677	0.167665	0.173653	0.179641	0.185629	0.191617	0.197605	0.203593	0.209581	0.215569	0.221557	0.227545	0.233533	0.239521	0.245509	0.251497	0.257485	0.263473	0.269461	0.275449	0.281437	0.287425
	0	0.00598802	0.011976	0.0179641	0.0239521	0.0299401	0.0359281	0.0419162	0.0479042	0.0538922	0.0598802	0.0658683	0.0718563	0.0778443	0.0838323	0.0898204	0.0958084	0.101796	0.107784	0.113772	0.11976	0.125749	0.131737	0.137725	0.143713	0.149701	0.155689	0.161677	0.167665	0.173653	0.179641	0.185629	0.191617	0.197605	0.203593	0.209581	0.215569	0.221557	0.227545	0.233533	0.239521	0.245509	0.251497	0.257485	0.263473	0.269461	0.275449	0.281437	0.287425
	0	0.00598802	0.011976	0.0179641	0.0239521	0.0299401	0.0359281	0.0419162	0.0479042	0.0538922	0.0598802	0.0658683	0.0718563	0.0778443	0.0838323	0.0898204	0.0958084	0.101796	0.107784	0.113772	0.11976	0.125749	0.131737	0.137725	0.143713	0.149701	0.155689	0.161677	0.167665	0.173653	0.179641	0.185629	0.191617	0.197605	0.203593	0.209581	0.215569	0.221557	0.227545	0.233533	0.239521	0.245509	0.251497	0.257485	0.263473	0.269461	0.275449	0.281437	0.287425
	0	0.00598802	0.011976	0.0179641	0.0239521	0.0299401	0.0359281	0.0419162	0.0479042	0.0538922	0.0598802	0.0658683	0.0718563	0.0778443	0.0838323	0.0898204	0.0958084	0.101796	0.107784	0.113772	0.11976	0.125749	0.131737	0.137725	0.143713	0.149701	0.155689	0.161677	0.167665	0.173653	0.179641	0.185629	0.191617	0.197605	0.203593	0.209581	0.215569	0.221557	0.227545	0.233533	0.239521	0.245509	0.251497	0.257485	0.263473	0.269461	0.275449	0.281437	0.287425
	0	0.00598802	0.011976	0.0179641	0.0239521	0.0299401	0.0359281	0.0419162	0.0479042	0.0538922	0.0598802	0.0658683	0.0718563	0.0778443	0.0838323	0.0898204	0.0958084	0.101796	0.107784	0.113772	0.11976	0.125749	0.131737	0.137725	0.143713	0.149701	0.155689	0.161677	0.167665	0.173653	0.179641	0.185629	0.191617	0.197605	0.203593	0.209581	0.215569	0.221557	0.227545	0.233533	0.239521	0.245509	0.251497	0.257485	0.263473	0.269461	0.275449	0.281437	0.287425
	0	0.00598802	0.011976	0.0179641	0.0239521	0.0299401	0.0359281	0.0419162	0.0479042	0.0538922	0.0598802	0.0658683	0.0718563	0.0778443	0.0838323	0.0898204	0.0958084	0.101796	0.107784	0.113772	0.11976	0.125749	0.131737	0.137725	0.143713	0.149701	0.155689	0.161677	0.167665	0.173653	0.179641	0.185629	0.191617	0.197605	0.203593	0.209581	0.215569	0.221557	0.227545	0.233533	0.239521	0.245509	0.251497	0.257485	0.263473	0.269461	0.275449	0.281437	0.287425
	0	0.00598802	0.011976	0.0179641	0.0239521	0.0299401	0.0359281	0.0419162	0.0479042	0.0538922	0.0598802	0.0658683	0.0718563	0.0778443	0.0838323	0.0898204	0.0958084	0.101796	0.107784	0.113772	0.11976	0.125749	0.131737	0.137725	0.143713	0.149701	0.155689	0.161677	0.167665	0.173653	0.179641	0.185629	0.191617	0.197605	0.203593	0.209581	0.215569	0.221557	0.227545	0.233533	0.239521	0.245509	0.251497	0.257485	0.263473	0.269461	0.275449	0.281437	0.287425
	0	0.00598802	0.011976	0.0179641	0.0239521	0.0299401	0.0359281	0.0419162	0.0479042	0.0538922	0.0598802	0.0658683	0.0718563	0.0778443	0.0838323	0.0898204	0.0958084	0.101796	0.107784	0.113772	0.11976	0.125749	0.131737	0.137725	0.143713	0.149701	0.155689	0.161677	0.167665	0.173653	0.179641	0.185629	0.191617	0.197605	0.203593	0.209581	0.215569	0.221557	0.227545	0.233533	0.239521	0.245509	0.251497	0.257485	0.263473	0.269461	0.275449	0.281437	0.287425
	0	0.00598802	0.011976	0.0179641	0.0239521	0.0299401	0.0359281	0.0419162	0.0479042	0.0538922	0.0598802	0.0658683	0.0718563	0.0778443	0.0838323	0.0898204	0.0958084	0.101796	0.107784	0.113772	0.11976	0.125749	0.131737	0.137725	0.143713	0.149701	0.155689	0.161677	0.167665	0.173653	0.179641	0.185629	0.191617	0.197605	0.203593	0.209581	0.215569	0.221557	0.227545	0.233533	0.239521	0.245509	0.251497	0.257485	0.263473	0.269461	0.275449	0.281437	0.287425
	0	0.00598802	0.011976	0.0179641	0.0239521	0.0299401	0.0359281	0.0419162	0.0479042	0.0538922	0.0598802	0.0658683	0.0718563	0.0778443	0.0838323	0.0898204	0.0958084	0.101796	0.107784	0.113772	0.11976	0.125749	0.131737	0.137725	0.143713	0.149701	0.155689	0.161677	0.167665	0.173653	0.179641	0.185629	0.191617	0.197605	0.203593	0.209581	0.215569	0.221557	0.227545	0.233533	0.239521	0.245509	0.251497	0.257485	0.263473	0.269461	0.275449	0.281437	0.287425
	0	0.00598802	0.011976	0.0179641	0.0239521	0.0299401	0.0359281	0.0419162	0.0479042	0.0538922	0.0598802	0.0658683	0.0718563	0.0778443	0.0838323	0.0898204	0.0958084	0.101796	0.107784	0.113772	0.11976	0.125749	0.131737	0.137725	0.143713	0.149701	0.155689	0.161677	0.167665	0.173653	0.179641	0.185629	0.191617	0.197605	0.203593	0.209581	0.215569	0.221557	0.227545	0.233533	0.239521	0.245509	0.251497	0.257485	0.263473	0.269461	0.275449	0.281437	0.287425
	0	0.00598802	0.011976	0.0179641	0.0239521	0.0299401	0.0359281	0.0419162	0.0479042	0.0538922	0.0598802	0.0658683	0.0718563	0.0778443	0.0838323	0.0898204	0.0958084	0.101796	0.107784	0.113772	0.11976	0.125749	0.131737	0.137725	0.143713	0.149701	0.155689	0.161677	0.167665	0.173653	0.179641	0.185629	0.191617	0.197605	0.203593	0.209581	0.215569	0.221557	0.227545	0.233533	0.239521	0.245509	0.251497	0.257485	0.263473	0.269461	0.275449	0.281437	0.287425
	0	0.00598802	0.011976	0.0179641	0.0239521	0.0299401	0.0359281	0.0419162	0.0479042	0.0538922	0.0598802	0.0658683	0.0718563	0.0778443	0.0838323	0.0898204	0.0958084	0.101796	0.107784	0.113772	0.11976	0.125749	0.131737	0.137725	0.143713	0.149701	0.155689	0.161677	0.167665	0.173653	0.179641	0.185629	0.191617	0.197605	0.203593	0.209581	0.215569	0.221557	0.227545	0.233533	0.239521	0.245509	0.251497	0.257485	0.263473	0.269461	0.275449	0.281437	0.287425
	0	0.00598802	0.011976	0.0179641	0.0239521	0.0299401	0.0359281	0.0419162	0.0479042	0.0538922	0.0598802	0.0658683	0.0718563	0.0778443	0.0838323	0.0898204	0.0958084	0.101796	0.107784	0.113772	0.11976	0.125749	0.131737	0.137725	0.143713	0.149701	0.155689	0.161677	0.167665	0.173653	0.179641	0.185629	0.191617	0.197605	0.203593	0.209581	0.215569	0.221557	0.227545	0.233533	0.239521	0.245509	0.251497	0.257485	0.263473	0.269461	0.275449	0.281437	0.287425
	0	0.00598802	0.011976	0.0179641	0.0239521	0.0299401	0.0359281	0.0419162	0.0479042	0.0538922	0.0598802	0.0658683	0.0718563	0.0778443	0.0838323	0.0898204	0.0958084	0.101796	0.107784	0.113772	0.11976	0.125749	0.131737	0.137725	0.143713	0.149701	0.155689	0.161677	0.167665	0.173653	0.179641	0.185629	0.191617	0.197605	0.203593	0.209581	0.215569	0.221557	0.227545	0.233533	0.239521	0.245509	0.251497	0.257485	0.263473	0.269461	0.275449	0.281437	0.287425
	0	0.00598802	0.011976	0.0179641	0.0239521	0.0299401	0.0359281	0.0419162	0.0479042	0.0538922	0.0598802	0.0658683	0.0718563	0.0778443	0.0838323	0.0898204	0.0958084	0.101796	0.107784	0.113772	0.11976	0.125749	0.131737	0.137725	0.143713	0.149701	0.155689	0.161677	0.167665	0.173653	0.179641	0.185629	0.191617	0.197605	0.203593	0.209581	0.215569	0.221557	0.227545	0.233533	0.239521	0.245509	0.251497	0.257485	0.263473	0.269461	0.275449	0.281437	0.287425
	0	0.00598802	0.011976	0.0179641	0.0239521	0.0299401	0.0359281	0.0419162	0.0479042	0.0538922	0.0598802	0.0658683	0.0718563	0.0778443	0.0838323	0.0898204	0.0958084	0.101796	0.107784	0.113772	0.11976	0.125749	0.131737	0.137725	0.143713	0.149701	0.155689	0.161677	0.167665	0.173653	0.179641	0.185629	0.191617	0.197605	0.203593	0.209581	0.215569	0.221557	0.227545	0.233533	0.239521	0.245509	0.251497	0.257485	0.263473	0.269461	0.275449	0.281437	0.287425
	0	0.00598802	0.011976	0.0179641	0.0239521	0.0299401	0.0359281	0.0419162	0.0479042	0.0538922	0.0598802	0.0658683	0.0718563	0.0778443	0.0838323	0.0898204	0.0958084	0.101796	0.107784	0.113772	0.11976	0.125749	0.131737	0.137725	0.143713	0.149701	0.155689	0.161677	0.167665	0.173653	0.179641	0.185629	0.191617	0.197605	0.203593	0.209581	0.215569	0.221557	0.227545	0.233533	0.239521	0.245509	0.251497	0.257485	0.263473	0.269461	0.275449	0.281437	0.287425
	0	0.00598802	0.011976	0.0179641	0.0239521	0.0299401	0.0359281	0.0419162	0.0479042	0.0538922	0.0598802	0.0658683	0.0718563	0.0778443	0.0838323	0.0898204	0.0958084	0.101796	0.107784	0.113772	0.11976	0.125749	0.131737	0.137725	0.143713	0.149701	0.155689	0.161677	0.167665	0.173653	0.179641	0.185629	0.191617	0.197605	0.203593	0.209581	0.215569	0.221557	0.227545	0.233533	0.239521	0.245509	0.251497	0.257485	0.263473	0.269461	0.275449	0.281437	0.287425
	0	0.00598802	0.011976	0.0179641	0.0239521	0.0299401	0.0359281	0.0419162	0.0479042	0.0538922	0.0598802	0.0658683	0.0718563	0.0778443	0.0838323	0.0898204	0.0958084	0.101796	0.107784	0.113772	0.11976	0.125749	0.131737	0.137725	0.143713	0.149701	0.155689	0.161677	0.167665	0.173653	0.179641	0.185629	0.191617	0.197605	0.203593	0.209581	0.215569	0.221557	0.227545	0.233533	0.239521	0.245509	0.251497	0.257485	0.263473	0.269461	0.275449	0.281437	0.287425
	0	0.00598802	0.011976	0.0179641	0.0239521	0.0299401	0.0359281	0.0419162	0.0479042	0.0538922	0.0598802	0.0658683	0.0718563	0.0778443	0.0838323	0.0898204	0.0958084	0.101796	0.107784	0.113772	0.11976	0.125749	0.131737	0.137725	0.143713	0.149701	0.155689	0.161677	0.167665	0.173653	0.179641	0.185629	0.191617	0.197605	0.203593	0.209581	0.215569	0.221557	0.227545	0.233533	0.239521	0.245509	0.251497	0.257485	0.263473	0.269461	0.275449	0.281437	0.287425
	0	0.00598802	0.011976	0.0179641	0.0239521	0.0299401	0.0359281	0.0419162	0.0479042	0.0538922	0.0598802	0.0658683	0.0718563	0.0778443	0.0838323	0.0898204	0.0958084	0.101796	0.107784	0.113772	0.11976	0.125749	0.131737	0.137725	0.143713	0.149701	0.155689	0.161677	0.167665	0.173653	0.179641	0.185629	0.191617	0.197605	0.203593	0.209581	0.215569	0.221557	0.227545	0.233533	0.239521	0.245509	0.251497	0.257485	0.263473	0.269461	0.275449	0.281437	0.287425
	0	0.00598802	0.011976	0.0179641	0.0239521	0.0299401	0.0359281	0.0419162	0.0479042	0.0538922	0.0598802	0.0658683	0.0718563	0.0778443	0.0838323	0.0898204	0.0958084	0.101796	0.107784	0.113772	0.11976	0.125749	0.131737	0.137725	0.143713	0.149701	0.155689	0.161677	0.167665	0.173653	0.179641	0.185629	0.191617	0.197605	0.203593	0.209581	0.215569	0.221557	0.227545	0.233533	0.239521	0.245509	0.251497	0.257485	0.263473	0.269461	0.275449	0.281437	0.287425
	0	0.00598802	0.011976	0.0179641	0.0239521	0.0299401	0.0359281	0.0419162	0.0479042	0.0538922	0.0598802	0.0658683	0.0718563	0.0778443	0.0838323	0.0898204	0.0958084	0.101796	0.107784	0.113772	0.11976	0.125749	0.131737	0.137725	0.143713	0.149701	0.155689	0.161677	0.167665	0.173653	0.179641	0.185629	0.191617	0.197605	0.203593	0.209581	0.215569	0.221557	0.227545	0.233533	0.239521	0.245509	0.251497	0.257485	0.263473	0.269461	0.275449	0.281437	0.287425
	0	0.00598802	0.011976	0.0179641	0.0239521	0.0299401	0.0359281	0.0419162	0.0479042	0.0538922	0.0598802	0.0658683	0.0718563	0.0778443	0.0838323	0.0898204	0.0958084	0.101796	0.107784	0.113772	0.11976	0.125749	0.131737	0.137725	0.143713	0.149701	0.155689	0.161677	0.167665	0.173653	0.179641	0.185629	0.191617	0.197605	0.203593	0.209581	0.215569	0.221557	0.227545	0.233533	0.239521	0.245509	0.251497	0.257485	0.263473	0.269461	0.275449	0.281437	0.287425
	0	0.00598802	0.011976	0.0179641	0.0239521	0.0299401	0.0359281	0.0419162	0.0479042	0.0538922	0.0598802	0.0658683	0.0718563	0.0778443	0.0838323	0.0898204	0.0958084	0.101796	0.107784	0.113772	0.11976	0.125749	0.131737	0.137725	0.143713	0.149701	0.155689	0.161677	0.167665	0.173653	0.179641	0.185629	0.191617	0.197605	0.203593	0.209581	0.215569	0.221557	0.227545	0.233533	0.239521	0.245509	0.251497	0.257485	0.263473	0.269461	0.275449	0.281437	0.287425
	0	0.00598802	0.011976	0.0179641	0.0239521	0.0299401	0.0359281	0.0419162	0.0479042	0.0538922	0.0598802	0.0658683	0.0718563	0.0778443	0.0838323	0.0898204	0.0958084	0.101796	0.107784	0.113772	0.11976	0.125749	0.131737	0.137725	0.143713	0.149701	0.155689	0.161677	0.167665	0.173653	0.179641	0.185629	0.191617	0.197605	0.203593	0.209581	0.215569	0.221557	0.227545	0.233533	0.239521	0.245509	0.251497	0.257485	0.263473	0.269461	0.275449	0.281437	0.287425
	0	0.00598802	0.011976	0.0179641	0.0239521	0.0299401	0.0359281	0.0419162	0.0479042	0.0538922	0.0598802	0.0658683	0.0718563	0.0778443	0.0838323	0.0898204	0.0958084	0.101796	0.107784	0.113772	0.11976	0.125749	0.131737	0.137725	0.143713	0.149701	0.155689	0.161677	0.167665	0.173653	0.179641	0.185629	0.191617	0.197605	0.203593	0.209581	0.215569	0.221557	0.227545	0.233533	0.239521	0.245509	0.251497	0.257485	0.263473	0.269461	0.275449	0.281437	0.287425
	0	0.00598802	0.011976	0.0179641	0.0239521	0.0299401	0.0359281	0.0419162	0.0479042	0.0538922	0.0598802	0.0658683	0.0718563	0.0778443	0.0838323	0.0898204	0.0958084	0.101796	0.107784	0.113772	0.11976	0.125749	0.131737	0.137725	0.143713	0.149701	0.155689	0.161677	0.167665	0.173653	0.179641	0.185629	0.191617	0.197605	0.203593	0.209581	0.215569	0.221557	0.227545	0.233533	0.239521	0.245509	0.251497	0.257485	0.263473	0.269461	0.275449	0.281437	0.287425
	0	0.00598802	0.011976	0.0179641	0.0239521	0.0299401	0.0359281	0.0419162	0.0479042	0.0538922	0.0598802	0.0658683	0.0718563	0.0778443	0.0838323	0.0898204	0.0958084	0.101796	0.107784	0.113772	0.11976	0.125749	0.131737	0.137725	0.143713	0.149701	0.155689	0.161677	0.167665	0.173653	0.179641	0.185629	0.191617	0.197605	0.203593	0.209581	0.215569	0.221557	0.227545	0.233533	0.239521	0.245509	0.251497	0.257485	0.263473	0.269461	0.275449	0.281437	0.287425
	0	0.00598802	0.011976	0.0179641	0.0239521	0.0299401	0.0359281	0.0419162	0.0479042	0.0538922	0.0598802	0.0658683	0.0718563	0.0778443	0.0838323	0.0898204	0.0958084	0.101796	0.107784	0.113772	0.11976	0.125749	0.131737	0.137725	0.143713	0.149701	0.155689	0.161677	0.167665	0.173653	0.179641	0.185629	0.191617	0.197605	0.203593	0.209581	0.215569	0.221557	0.227545	0.233533	0.239521	0.245509	0.251497	0.257485	0.263473	0.269461	0.275449	0.281437	0.287425
	0	0.00598802	0.011976	0.0179641	0.0239521	0.0299401	0.0359281	0.0419162	0.0479042	0.0538922	0.0598802	0.0658683	0.0718563	0.0778443	0.0838323	0.0898204	0.0958084	0.101796	0.107784	0.113772	0.11976	0.125749	0.131737	0.137725	0.143713	0.149701	0.155689	0.161677	0.167665	0.173653	0.179641	0.185629	0.191617	0.197605	0.203593	0.209581	0.215569	0.221557	0.227545	0.233533	0.239521	0.245509	0.251497	0.257485	0.263473	0.269461	0.275449	0.281437	0.287425
	0	0.00598802	0.011976	0.0179641	0.0239521	0.0299401	0.0359281	0.0419162	0.0479042	0.0538922	0.0598802	0.0658683	0.0718563	0.0778443	0.0838323	0.0898204	0.0958084	0.101796	0.107784	0.113772	0.11976	0.125749	0.131737	0.137725	0.143713	0.149701	0.155689	0.161677	0.167665	0.173653	0.179641	0.185629	0.191617	0.197605	0.203593	0.209581	0.215569	0.221557	0.227545	0.233533	0.239521	0.245509	0.251497	0.257485	0.263473	0.269461	0.275449	0.281437	0.287425
	0	0.00598802	0.011976	0.0179641	0.0239521	0.0299401	0.0359281	0.0419162	0.0479042	0.0538922	0.0598802	0.0658683	0.0718563	0.0778443	0.0838323	0.0898204	0.0958084	0.101796	0.107784	0.113772	0.11976	0.125749	0.131737	0.137725	0.143713	0.149701	0.155689	0.161677	0.167665	0.173653	0.179641	0.185629	0.191617	0.197605	0.203593	0.209581	0.215569	0.221557	0.227545	0.233533	0.239521	0.245509	0.251497	0.257485	0.263473	0.269461	0.275449	0.281437	0.287425
	0	0.00598802	0.011976	0.0179641	0.0239521	0.0299401	0.0359281	0.0419162	0.0479042	0.0538922	0.0598802	0.0658683	0.0718563	0.0778443	0.0838323	0.0898204	0.0958084	0.101796	0.107784	0.113772	0.11976	0.125749	0.131737	0.137725	0.143713	0.149701	0.155689	0.161677	0.167665	0.173653	0.179641	0.185629	0.191617	0.197605	0.203593	0.209581	0.215569	0.221557	0.227545	0.233533	0.239521	0.245509	0.251497	0.257485	0.263473	0.269461	0.275449	0.281437	0.287425
	0	0.00598802	0.011976	0.0179641	0.0239521	0.0299401	0.0359281	0.0419162	0.0479042	0.0538922	0.0598802	0.0658683	0.0718563	0.0778443	0.0838323	0.0898204	0.0958084	0.101796	0.107784	0.113772	0.11976	0.125749	0.131737	0.137725	0.143713	0.149701	0.155689	0.161677	0.167665	0.173653	0.179641	0.185629	0.191617	0.197605	0.203593	0.209581	0.215569	0.221557	0.227545	0.233533	0.239521	0.245509	0.251497	0.257485	0.263473	0.269461	0.275449	0.281437	0.287425
	0	0.00598802	0.011976	0.0179641	0.0239521	0.0299401	0.0359281	0.0419162	0.0479042	0.0538922	0.0598802	0.0658683	0.0718563	0.0778443	0.0838323	0.0898204	0.0958084	0.101796	0.107784	0.113772	0.11976	0.125749	0.131737	0.137725	0.143713	0.149701	0.155689	0.161677	0.167665	0.173653	0.179641	0.185629	0.191617	0.197605	0.203593	0.209581	0.215569	0.221557	0.227545	0.233533	0.239521	0.245509	0.251497	0.257485	0.263473	0.269461	0.275449	0.281437	0.287425
	0	0.00598802	0.011976	0.0179641	0.0239521	0.0299401	0.0359281	0.0419162	0.0479042	0.0538922	0.0598802	0.0658683	0.0718563	0.0778443	0.0838323	0.0898204	0.0958084	0.101796	0.107784	0.113772	0.11976	0.125749	0.131737	0.137725	0.143713	0.149701	0.155689	0.161677	0.167665	0.173653	0.179641	0.185629	0.191617	0.197605	0.203593	0.209581	0.215569	0.221557	0.227545	0.233533	0.239521	0.245509	0.251497	0.257485	0.263473	0.269461	0.275449	0.281437	0.287425
	0	0.00598802	0.011976	0.0179641	0.0239521	0.0299401	0.0359281	0.0419162	0.0479042	0.0538922	0.0598802	0.0658683	0.0718563	0.0778443	0.0838323	0.0898204	0.0958084	0.101796	0.107784	0.113772	0.11976	0.125749	0.131737	0.137725	0.143713	0.149701	0.155689	0.161677	0.167665	0.173653	0.179641	0.185629	0.191617	0.197605	0.203593	0.209581	0.215569	0.221557	0.227545	0.233533	0.239521	0.245509	0.251497	0.257485	0.263473	0.269461	0.275449	0.281437	0.287425
	0	0.00598802	0.011976	0.0179641	0.0239521	0.0299401	0.0359281	0.0419162	0.0479042	0.0538922	0.0598802	0.0658683	0.0718563	0.0778443	0.0838323	0.0898204	0.0958084	0.101796	0.107784	0.113772	0.11976	0.125749	0.131737	0.137725	0.143713	0.149701	0.155689	0.161677	0.167665	0.173653	0.179641	0.185629	0.191617	0.197605	0.203593	0.209581	0.215569	0.221557	0.227545	0.233533	0.239521	0.245509	0.251497	0.257485	0.263473	0.269461	0.275449	0.281437	0.287425
	0	0.00598802	0.011976	0.0179641	0.0239521	0.0299401	0.0359281	0.0419162	0.0479042	0.0538922	0.0598802	0.0658683	0.0718563	0.0778443	0.0838323	0.0898204	0.0958084	0.101796	0.107784	0.113772	0.11976	0.125749	0.131737	0.137725	0.143713	0.149701	0.155689	0.161677	0.167665	0.173653	0.179641	0.185629	0.191617	0.197605	0.203593	0.209581	0.215569	0.221557	0.227545	0.233533	0.239521	0.245509	0.251497	0.257485	0.263473	0.269461	0.275449	0.281437	0.287425
	0	0.00598802	0.011976	0.0179641	0.0239521	0.0299401	0.0359281	0.0419162	0.0479042	0.0538922	0.0598802	0.0658683	0.0718563	0.0778443	0.0838323	0.0898204	0.0958084	0.101796	0.107784	0.113772	0.11976	0.125749	0.131737	0.137725	0.143713	0.149701	0.155689	0.161677	0.167665	0.173653	0.179641	0.185629	0.191617	0.197605	0.203593	0.209581	0.215569	0.221557	0.227545	0.233533	0.239521	0.245509	0.251497	0.257485	0.263473	0.269461	0.275449	0.281437	0.287425
	0	0.00598802	0.011976	0.0179641	0.0239521	0.0299401	0.0359281	0.0419162	0.0479042	0.0538922	0.0598802	0.0658683	0.0718563	0.0778443	0.0838323	0.0898204	0.0958084	0.101796	0.107784	0.113772	0.11976	0.125749	0.131737	0.137725	0.143713	0.149701	0.155689	0.161677	0.167665	0.173653	0.179641	0.185629	0.191617	0.197605	0.203593	0.209581	0.215569	0.221557	0.227545	0.233533	0.239521	0.245509	0.251497	0.257485	0.263473	0.269461	0.275449	0.281437	0.287425
	0	0.00598802	0.011976	0.0179641	0.0239521	0.0299401	0.0359281	0.0419162	0.0479042	0.0538922	0.0598802	0.0658683	0.0718563	0.0778443	0.0838323	0.0898204	0.0958084	0.101796	0.107784	0.113772	0.11976	0.125749	0.131737	0.137725	0.143713	0.149701	0.155689	0.161677	0.167665	0.173653	0.179641	0.185629	0.191617	0.197605	0.203593	0.209581	0.215569	0.221557	0.227545	0.233533	0.239521	0.245509	0.251497	0.257485	0.263473	0.269461	0.275449	0.281437	0.287425
	0	0.00598802	0.011976	0.0179641	0.0239521	0.0299401	0.0359281	0.0419162	0.0479042	0.0538922	0.0598802	0.0658683	0.0718563	0.0778443	0.0838323	0.0898204	0.0958084	0.101796	0.107784	0.113772	0.11976	0.125749	0.131737	0.137725	0.143713	0.149701	0.155689	0.161677	0.167665	0.173653	0.179641	0.185629	0.191617	0.197605	0.203593	0.209581	0.215569	0.221557	0.227545	0.233533	0.239521	0.245509	0.251497	0.257485	0.263473	0.269461	0.275449	0.281437	0.287425
	0	0.00598802	0.011976	0.0179641	0.0239521	0.0299401	0.0359281	0.0419162	0.0479042	0.0538922	0.0598802	0.0658683	0.0718563	0.0778443	0.0838323	0.0898204	0.0958084	0.101796	0.107784	0.113772	0.11976	0.125749	0.131737	0.137725	0.143713	0.149701	0.155689	0.161677	0.167665	0.173653	0.179641	0.185629	0.191617	0.197605	0.203593	0.209581	0.215569	0.221557	0.227545	0.233533	0.239521	0.245509	0.251497	0.257485	0.263473	0.269461	0.275449	0.281437	0.287425
	0	0.00598802	0.011976	0.0179641	0.0239521	0.0299401	0.0359281	0.0419162	0.0479042	0.0538922	0.0598802	0.0658683	0.0718563	0.0778443	0.0838323	0.0898204	0.0958084	0.101796	0.107784	0.113772	0.11976	0.125749	0.131737	0.137725	0.143713	0.149701	0.155689	0.161677	0.167665	0.173653	0.179641	0.185629	0.191617	0.197605	0.203593	0.209581	0.215569	0.221557	0.227545	0.233533	0.239521	0.245509	0.251497	0.257485	0.263473	0.269461	0.275449	0.281437	0.287425
	0	0.00598802	0.011976	0.0179641	0.0239521	0.0299401	0.0359281	0.0419162	0.0479042	0.0538922	0.0598802	0.0658683	0.0718563	0.0778443	0.0838323	0.0898204	0.0958084	0.101796	0.107784	0.113772	0.11976	0.125749	0.131737	0.137725	0.143713	0.149701	0.155689	0.161677	0.167665	0.173653	0.179641	0.185629	0.191617	0.197605	0.203593	0.209581	0.215569	0.221557	0.227545	0.233533	0.239521	0.245509	0.251497	0.257485	0.263473	0.269461	0.275449	0.281437	0.287425
	0	0.00598802	0.011976	0.0179641	0.0239521	0.0299401	0.0359281	0.0419162	0.0479042	0.0538922	0.0598802	0.0658683	0.0718563	0.0778443	0.0838323	0.0898204	0.0958084	0.101796	0.107784	0.113772	0.11976	0.125749	0.131737	0.137725	0.143713	0.149701	0.155689	0.161677	0.167665	0.173653	0.179641	0.185629	0.191617	0.197605	0.203593	0.209581	0.215569	0.221557	0.227545	0.233533	0.239521	0.245509	0.251497	0.257485	0.263473	0.269461	0.275449	0.281437	0.287425
	0	0.00598802	0.011976	0.0179641	0.0239521	0.0299401	0.0359281	0.0419162	0.0479042	0.0538922	0.0598802	0.0658683	0.0718563	0.0778443	0.0838323	0.0898204	0.0958084	0.101796	0.107784	0.113772	0.11976	0.125749	0.131737	0.137725	0.143713	0.149701	0.155689	0.161677	0.167665	0.173653	0.179641	0.185629	0.191617	0.197605	0.203593	0.209581	0.215569	0.221557	0.227545	0.233533	0.239521	0.245509	0.251497	0.257485	0.263473	0.269461	0.275449	0.281437	0.287425
	0	0.00598802	0.011976	0.0179641	0.0239521	0.0299401	0.0359281	0.0419162	0.0479042	0.0538922	0.0598802	0.0658683	0.0718563	0.0778443	0.0838323	0.0898204	0.0958084	0.101796	0.107784	0.113772	0.11976	0.125749	0.131737	0.137725	0.143713	0.149701	0.155689	0.161677	0.167665	0.173653	0.179641	0.185629	0.191617	0.197605	0.203593	0.209581	0.215569	0.221557	0.227545	0.233533	0.239521	0.245509	0.251497	0.257485	0.263473	0.269461	0.275449	0.281437	0.287425
	0	0.00598802	0.011976	0.0179641	0.0239521	0.0299401	0.0359281	0.0419162	0.0479042	0.0538922	0.0598802	0.0658683	0.0718563	0.0778443	0.0838323	0.0898204	0.0958084	0.101796	0.107784	0.113772	0.11976	0.125749	0.131737	0.137725	0.143713	0.149701	0.155689	0.161677	0.167665	0.173653	0.179641	0.185629	0.191617	0.197605	0.203593	0.209581	0.215569	0.221557	0.227545	0.233533	0.239521	0.245509	0.251497	0.257485	0.263473	0.269461	0.275449	0.281437	0.287425
	0	0.00598802	0.011976	0.0179641	0.0239521	0.0299401	0.0359281	0.0419162	0.0479042	0.0538922	0.0598802	0.0658683	0.0718563	0.0778443	0.0838323	0.0898204	0.0958084	0.101796	0.107784	0.113772	0.11976	0.125749	0.131737	0.137725	0.143713	0.149701	0.155689	0.161677	0.167665	0.173653	0.179641	0.185629	0.191617	0.197605	0.203593	0.209581	0.215569	0.221557	0.227545	0.233533	0.239521	0.245509	0.251497	0.257485	0.263473	0.269461	0.275449	0.281437	0.287425
	0	0.00598802	0.011976	0.0179641	0.0239521	0.0299401	0.0359281	0.0419162	0.0479042	0.0538922	0.0598802	0.0658683	0.0718563	0.0778443	0.0838323	0.0898204	0.0958084	0.101796	0.107784	0.113772	0.11976	0.125749	0.131737	0.137725	0.143713	0.149701	0.155689	0.161677	0.167665	0.173653	0.179641	0.185629	0.191617	0.197605	0.203593	0.209581	0.215569	0.221557	0.227545	0.233533	0.239521	0.245509	0.251497	0.257485	0.263473	0.269461	0.275449	0.281437	0.287425
	0	0.00598802	0.011976	0.0179641	0.0239521	0.0299401	0.0359281	0.0419162	0.0479042	0.0538922	0.0598802	0.0658683	0.0718563	0.0778443	0.0838323	0.0898204	0.0958084	0.101796	0.107784	0.113772	0.11976	0.125749	0.131737	0.137725	0.143713	0.149701	0.155689	0.161677	0.167665	0.173653	0.179641	0.185629	0.191617	0.197605	0.203593	0.209581	0.215569	0.221557	0.227545	0.233533	0.239521	0.245509	0.251497	0.257485	0.263473	0.269461	0.275449	0.281437	0.287425
	0	0.00598802	0.011976	0.0179641	0.0239521	0.0299401	0.0359281	0.0419162	0.0479042	0.0538922	0.0598802	0.0658683	0.0718563	0.0778443	0.0838323	0.0898204	0.0958084	0.101796	0.107784	0.113772	0.11976	0.125749	0.131737	0.137725	0.143713	0.149701	0.155689	0.161677	0.167665	0.173653	0.179641	0.185629	0.191617	0.197605	0.203593	0.209581	0.215569	0.221557	0.227545	0.233533	0.239521	0.245509	0.251497	0.257485	0.263473	0.269461	0.275449	0.281437	0.287425
	0	0.00598802	0.011976	0.0179641	0.0239521	0.0299401	0.0359281	0.0419162	0.0479042	0.0538922	0.0598802	0.0658683	0.0718563	0.0778443	0.0838323	0.0898204	0.0958084	0.101796	0.107784	0.113772	0.11976	0.125749	0.131737	0.137725	0.143713	0.149701	0.155689	0.161677	0.167665	0.173653	0.179641	0.185629	0.191617	0.197605	0.203593	0.209581	0.215569	0.221557	0.227545	0.233533	0.239521	0.245509	0.251497	0.257485	0.263473	0.269461	0.275449	0.281437	0.287425
	0	0.00598802	0.011976	0.0179641	0.0239521	0.0299401	0.0359281	0.0419162	0.0479042	0.0538922	0.0598802	0.0658683	0.0718563	0.0778443	0.0838323	0.0898204	0.0958084	0.101796	0.107784	0.113772	0.11976	0.125749	0.131737	0.137725	0.143713	0.149701	0.155689	0.161677	0.167665	0.173653	0.179641	0.185629	0.191617	0.197605	0.203593	0.209581	0.215569	0.221557	0.227545	0.233533	0.239521	0.245509	0.251497	0.257485	0.263473	0.269461	0.275449	0.281437	0.287425
	0	0.00598802	0.011976	0.0179641	0.0239521	0.0299401	0.0359281	0.0419162	0.0479042	0.0538922	0.0598802	0.0658683	0.0718563	0.0778443	0.0838323	0.0898204	0.0958084	0.101796	0.107784	0.113772	0.11976	0.125749	0.131737	0.137725	0.143713	0.149701	0.155689	0.161677	0.167665	0.173653	0.179641	0.185629	0.191617	0.197605	0.203593	0.209581	0.215569	0.221557	0.227545	0.233533	0.239521	0.245509	0.251497	0.257485	0.263473	0.269461	0.275449	0.281437	0.287425
	0	0.00598802	0.011976	0.0179641	0.0239521	0.0299401	0.0359281	0.0419162	0.0479042	0.0538922	0.0598802	0.0658683	0.0718563	0.0778443	0.0838323	0.0898204	0.0958084	0.101796	0.107784	0.113772	0.11976	0.125749	0.131737	0.137725	0.143713	0.149701	0.155689	0.161677	0.167665	0.173653	0.179641	0.185629	0.191617	0.197605	0.203593	0.209581	0.215569	0.221557	0.227545	0.233533	0.239521	0.245509	0.251497	0.257485	0.263473	0.269461	0.275449	0.281437	0.287425
	0	0.00598802	0.011976	0.0179641	0.0239521	0.0299401	0.0359281	0.0419162	0.0479042	0.0538922	0.0598802	0.0658683	0.0718563	0.0778443	0.0838323	0.0898204	0.0958084	0.101796	0.107784	0.113772	0.11976	0.125749	0.131737	0.137725	0.143713	0.149701	0.155689	0.161677	0.167665	0.173653	0.179641	0.185629	0.191617	0.197605	0.203593	0.209581	0.215569	0.221557	0.227545	0.233533	0.239521	0.245509	0.251497	0.257485	0.263473	0.269461	0.275449	0.281437	0.287425
	0	0.00598802	0.011976	0.0179641	0.0239521	0.0299401	0.0359281	0.0419162	0.0479042	0.0538922	0.0598802	0.0658683	0.0718563	0.0778443	0.0838323	0.0898204	0.0958084	0.101796	0.107784	0.113772	0.11976	0.125749	0.131737	0.137725	0.143713	0.149701	0.155689	0.161677	0.167665	0.173653	0.179641	0.185629	0.191617	0.197605	0.203593	0.209581	0.215569	0.221557	0.227545	0.233533	0.239521	0.245509	0.251497	0.257485	0.263473	0.269461	0.275449	0.281437	0.287425
	0	0.00598802	0.011976	0.0179641	0.0239521	0.0299401	0.0359281	0.0419162	0.0479042	0.0538922	0.0598802	0.0658683	0.0718563	0.0778443	0.0838323	0.0898204	0.0958084	0.101796	0.107784	0.113772	0.11976	0.125749	0.131737	0.137725	0.143713	0.149701	0.155689	0.161677	0.167665	0.173653	0.179641	0.185629	0.191617	0.197605	0.203593	0.209581	0.215569	0.221557	0.227545	0.233533	0.239521	0.245509	0.251497	0.257485	0.263473	0.269461	0.275449	0.281437	0.287425
	0	0.00598802	0.011976	0.0179641	0.0239521	0.0299401	0.0359281	0.0419162	0.0479042	0.0538922	0.0598802	0.0658683	0.0718563	0.0778443	0.0838323	0.0898204	0.0958084	0.101796	0.107784	0.113772	0.11976	0.125749	0.131737	0.137725	0.143713	0.149701	0.155689	0.161677	0.167665	0.173653	0.179641	0.185629	0.191617	0.197605	0.203593	0.209581	0.215569	0.221557	0.227545	0.233533	0.239521	0.245509	0.251497	0.257485	0.263473	0.269461	0.275449	0.281437	0.287425
	0	0.00598802	0.011976	0.0179641	0.0239521	0.0299401	0.0359281	0.0419162	0.0479042	0.0538922	0.0598802	0.0658683	0.0718563	0.0778443	0.0838323	0.0898204	0.0958084	0.101796	0.107784	0.113772	0.11976	0.125749	0.131737	0.137725	0.143713	0.149701	0.155689	0.161677	0.167665	0.173653	0.179641	0.185629	0.191617	0.197605	0.203593	0.209581	0.215569	0.221557	0.227545	0.233533	0.239521	0.245509	0.251497	0.257485	0.263473	0.269461	0.275449	0.281437	0.287425
	0	0.00598802	0.011976	0.0179641	0.0239521	0.0299401	0.0359281	0.0419162	0.0479042	0.0538922	0.0598802	0.0658683	0.0718563	0.0778443	0.0838323	0.0898204	0.0958084	0.101796	0.107784	0.113772	0.11976	0.125749	0.131737	0.137725	0.143713	0.149701	0.155689	0.161677	0.167665	0.173653	0.179641	0.185629	0.191617	0.197605	0.203593	0.209581	0.215569	0.221557	0.227545	0.233533	0.239521	0.245509	0.251497	0.257485	0.263473	0.269461	0.275449	0.281437	0.287425
	0	0.00598802	0.011976	0.0179641	0.0239521	0.0299401	0.0359281	0.0419162	0.0479042	0.0538922	0.0598802	0.0658683	0.0718563	0.0778443	0.0838323	0.0898204	0.0958084	0.101796	0.107784	0.113772	0.11976	0.125749	0.131737	0.137725	0.143713	0.149701	0.155689	0.161677	0.167665	0.173653	0.179641	0.185629	0.191617	0.197605	0.203593	0.209581	0.215569	0.221557	0.227545	0.233533	0.239521	0.245509	0.251497	0.257485	0.263473	0.269461	0.275449	0.281437	0.287425
	0	0.00598802	0.011976	0.0179641	0.0239521	0.0299401	0.0359281	0.0419162	0.0479042	0.0538922	0.0598802	0.0658683	0.0718563	0.0778443	0.0838323	0.0898204	0.0958084	0.101796	0.107784	0.113772	0.11976	0.125749	0.131737	0.137725	0.143713	0.149701	0.155689	0.161677	0.167665	0.173653	0.179641	0.185629	0.191617	0.197605	0.203593	0.209581	0.215569	0.221557	0.227545	0.233533	0.239521	0.245509	0.251497	0.257485	0.263473	0.269461	0.275449	0.281437	0.287425
	0	0.00598802	0.011976	0.0179641	0.0239521	0.0299401	0.0359281	0.0419162	0.0479042	0.0538922	0.0598802	0.0658683	0.0718563	0.0778443	0.0838323	0.0898204	0.0958084	0.101796	0.107784	0.113772	0.11976	0.125749	0.131737	0.137725	0.143713	0.149701	0.155689	0.161677	0.167665	0.173653	0.179641	0.185629	0.191617	0.197605	0.203593	0.209581	0.215569	0.221557	0.227545	0.233533	0.239521	0.245509	0.251497	0.257485	0.263473	0.269461	0.275449	0.281437	0.287425
	0	0.00598802	0.011976	0.0179641	0.0239521	0.0299401	0.0359281	0.0419162	0.0479042	0.0538922	0.0598802	0.0658683	0.0718563	0.0778443	0.0838323	0.0898204	0.0958084	0.101796	0.107784	0.113772	0.11976	0.125749	0.131737	0.137725	0.143713	0.149701	0.155689	0.161677	0.167665	0.173653	0.179641	0.185629	0.191617	0.197605	0.203593	0.209581	0.215569	0.221557	0.227545	0.233533	0.239521	0.245509	0.251497	0.257485	0.263473	0.269461	0.275449	0.281437	0.287425
	0	0.00598802	0.011976	0.0179641	0.0239521	0.0299401	0.0359281	0.0419162	0.0479042	0.0538922	0.0598802	0.0658683	0.0718563	0.0778443	0.0838323	0.0898204	0.0958084	0.101796	0.107784	0.113772	0.11976	0.125749	0.131737	0.137725	0.143713	0.149701	0.155689	0.161677	0.167665	0.173653	0.179641	0.185629	0.191617	0.197605	0.203593	0.209581	0.215569	0.221557	0.227545	0.233533	0.239521	0.245509	0.251497	0.257485	0.263473	0.269461	0.275449	0.281437	0.287425
	0	0.00598802	0.011976	0.0179641	0.0239521	0.0299401	0.0359281	0.0419162	0.0479042	0.0538922	0.0598802	0.0658683	0.0718563	0.0778443	0.0838323	0.0898204	0.0958084	0.101796	0.107784	0.113772	0.11976	0.125749	0.131737	0.137725	0.143713	0.149701	0.155689	0.161677	0.167665	0.173653	0.179641	0.185629	0.191617	0.197605	0.203593	0.209581	0.215569	0.221557	0.227545	0.233533	0.239521	0.245509	0.251497	0.257485	0.263473	0.269461	0.275449	0.281437	0.287425
	0	0.00598802	0.011976	0.0179641	0.0239521	0.0299401	0.0359281	0.0419162	0.0479042	0.0538922	0.0598802	0.0658683	0.0718563	0.0778443	0.0838323	0.0898204	0.0958084	0.101796	0.107784	0.113772	0.11976	0.125749	0.131737	0.137725	0.143713	0.149701	0.155689	0.161677	0.167665	0.173653	0.179641	0.185629	0.191617	0.197605	0.203593	0.209581	0.215569	0.221557	0.227545	0.233533	0.239521	0.245509	0.251497	0.257485	0.263473	0.269461	0.275449	0.281437	0.287425
	0	0.00598802	0.011976	0.0179641	0.0239521	0.0299401	0.0359281	0.0419162	0.0479042	0.0538922	0.0598802	0.0658683	0.0718563	0.0778443	0.0838323	0.0898204	0.0958084	0.101796	0.107784	0.113772	0.11976	0.125749	0.131737	0.137725	0.143713	0.149701	0.155689	0.161677	0.167665	0.173653	0.179641	0.185629	0.191617	0.197605	0.203593	0.209581	0.215569	0.221557	0.227545	0.233533	0.239521	0.245509	0.251497	0.257485	0.263473	0.269461	0.275449	0.281437	0.287425
	0	0.00598802	0.011976	0.0179641	0.0239521	0.0299401	0.0359281	0.0419162	0.0479042	0.0538922	0.0598802	0.0658683	0.0718563	0.0778443	0.0838323	0.0898204	0.0958084	0.101796	0.107784	0.113772	0.11976	0.125749	0.131737	0.137725	0.143713	0.149701	0.155689	0.161677	0.167665	0.173653	0.179641	0.185629	0.191617	0.197605	0.203593	0.209581	0.215569	0.221557	0.227545	0.233533	0.239521	0.245509	0.251497	0.257485	0.263473	0.269461	0.275449	0.281437	0.287425
	0	0.00598802	0.011976	0.0179641	0.0239521	0.0299401	0.0359281	0.0419162	0.0479042	0.0538922	0.0598802	0.0658683	0.0718563	0.0778443	0.0838323	0.0898204	0.0958084	0.101796	0.107784	0.113772	0.11976	0.125749	0.131737	0.137725	0.143713	0.149701	0.155689	0.161677	0.167665	0.173653	0.179641	0.185629	0.191617	0.197605	0.203593	0.209581	0.215569	0.221557	0.227545	0.233533	0.239521	0.245509	0.251497	0.257485	0.263473	0.269461	0.275449	0.281437	0.287425
	0	0.00598802	0.011976	0.0179641	0.0239521	0.0299401	0.0359281	0.0419162	0.0479042	0.0538922	0.0598802	0.0658683	0.0718563	0.0778443	0.0838323	0.0898204	0.0958084	0.101796	0.107784	0.113772	0.11976	0.125749	0.131737	0.137725	0.143713	0.149701	0.155689	0.161677	0.167665	0.173653	0.179641	0.185629	0.191617	0.197605	0.203593	0.209581	0.215569	0.221557	0.227545	0.233533	0.239521	0.245509	0.251497	0.257485	0.263473	0.269461	0.275449	0.281437	0.287425
	0	0.00598802	0.011976	0.0179641	0.0239521	0.0299401	0.0359281	0.0419162	0.0479042	0.0538922	0.0598802	0.0658683	0.0718563	0.0778443	0.0838323	0.0898204	0.0958084	0.101796	0.107784	0.113772	0.11976	0.125749	0.131737	0.137725	0.143713	0.149701	0.155689	0.161677	0.167665	0.173653	0.179641	0.185629	0.191617	0.197605	0.203593	0.209581	0.215569	0.221557	0.227545	0.233533	0.239521	0.245509	0.251497	0.257485	0.263473	0.269461	0.275449	0.281437	0.287425
	0	0.00598802	0.011976	0.0179641	0.0239521	0.0299401	0.0359281	0.0419162	0.0479042	0.0538922	0.0598802	0.0658683	0.0718563	0.0778443	0.0838323	0.0898204	0.0958084	0.101796	0.107784	0.113772	0.11976	0.125749	0.131737	0.137725	0.143713	0.149701	0.155689	0.161677	0.167665	0.173653	0.179641	0.185629	0.191617	0.197605	0.203593	0.209581	0.215569	0.221557	0.227545	0.233533	0.239521	0.245509	0.251497	0.257485	0.263473	0.269461	0.275449	0.281437	0.287425
	0	0.00598802	0.011976	0.0179641	0.0239521	0.0299401	0.0359281	0.0419162	0.0479042	0.0538922	0.0598802	0.0658683	0.0718563	0.0778443	0.0838323	0.0898204	0.0958084	0.101796	0.107784	0.113772	0.11976	0.125749	0.131737	0.137725	0.143713	0.149701	0.155689	0.161677	0.167665	0.173653	0.179641	0.185629	0.191617	0.197605	0.203593	0.209581	0.215569	0.221557	0.227545	0.233533	0.239521	0.245509	0.251497	0.257485	0.263473	0.269461	0.275449	0.281437	0.287425
	0	0.00598802	0.011976	0.0179641	0.0239521	0.0299401	0.0359281	0.0419162	0.0479042	0.0538922	0.0598802	0.0658683	0.0718563	0.0778443	0.0838323	0.0898204	0.0958084	0.101796	0.107784	0.113772	0.11976	0.125749	0.131737	0.137725	0.143713	0.149701	0.155689	0.161677	0.167665	0.173653	0.179641	0.185629	0.191617	0.197605	0.203593	0.209581	0.215569	0.221557	0.227545	0.233533	0.239521	0.245509	0.251497	0.257485	0.263473	0.269461	0.275449	0.281437	0.287425
	0	0.00598802	0.011976	0.0179641	0.0239521	0.0299401	0.0359281	0.0419162	0.0479042	0.0538922	0.0598802	0.0658683	0.0718563	0.0778443	0.0838323	0.0898204	0.0958084	0.101796	0.107784	0.113772	0.11976	0.125749	0.131737	0.137725	0.143713	0.149701	0.155689	0.161677	0.167665	0.173653	0.179641	0.185629	0.191617	0.197605	0.203593	0.209581	0.215569	0.221557	0.227545	0.233533	0.239521	0.245509	0.251497	0.257485	0.263473	0.269461	0.275449	0.281437	0.287425
	0	0.00598802	0.011976	0.0179641	0.0239521	0.0299401	0.0359281	0.0419162	0.0479042	0.0538922	0.0598802	0.0658683	0.0718563	0.0778443	0.0838323	0.0898204	0.0958084	0.101796	0.107784	0.113772	0.11976	0.125749	0.131737	0.137725	0.143713	0.149701	0.155689	0.161677	0.167665	0.173653	0.179641	0.185629	0.191617	0.197605	0.203593	0.209581	0.215569	0.221557	0.227545	0.233533	0.239521	0.245509	0.251497	0.257485	0.263473	0.269461	0.275449	0.281437	0.287425
	0	0.00598802	0.011976	0.0179641	0.0239521	0.0299401	0.0359281	0.0419162	0.0479042	0.0538922	0.0598802	0.0658683	0.0718563	0.0778443	0.0838323	0.0898204	0.0958084	0.101796	0.107784	0.113772	0.11976	0.125749	0.131737	0.137725	0.143713	0.149701	0.155689	0.161677	0.167665	0.173653	0.179641	0.185629	0.191617	0.197605	0.203593	0.209581	0.215569	0.221557	0.227545	0.233533	0.239521	0.245509	0.251497	0.257485	0.263473	0.269461	0.275449	0.281437	0.287425
	0	0.00598802	0.011976	0.0179641	0.0239521	0.0299401	0.0359281	0.0419162	0.0479042	0.0538922	0.0598802	0.0658683	0.0718563	0.0778443	0.0838323	0.0898204	0.0958084	0.101796	0.107784	0.113772	0.11976	0.125749	0.131737	0.137725	0.143713	0.149701	0.155689	0.161677	0.167665	0.173653	0.179641	0.185629	0.191617	0.197605	0.203593	0.209581	0.215569	0.221557	0.227545	0.233533	0.239521	0.245509	0.251497	0.257485	0.263473	0.269461	0.275449	0.281437	0.287425
	0	0.00598802	0.011976	0.0179641	0.0239521	0.0299401	0.0359281	0.0419162	0.0479042	0.0538922	0.0598802	0.0658683	0.0718563	0.0778443	0.0838323	0.0898204	0.0958084	0.101796	0.107784	0.113772	0.11976	0.125749	0.131737	0.137725	0.143713	0.149701	0.155689	0.161677	0.167665	0.173653	0.179641	0.185629	0.191617	0.197605	0.203593	0.209581	0.215569	0.221557	0.227545	0.233533	0.239521	0.245509	0.251497	0.257485	0.263473	0.269461	0.275449	0.281437	0.287425
	0	0.00598802	0.011976	0.0179641	0.0239521	0.0299401	0.0359281	0.0419162	0.0479042	0.0538922	0.0598802	0.0658683	0.0718563	0.0778443	0.0838323	0.0898204	0.0958084	0.101796	0.107784	0.113772	0.11976	0.125749	0.131737	0.137725	0.143713	0.149701	0.155689	0.161677	0.167665	0.173653	0.179641	0.185629	0.191617	0.197605	0.203593	0.209581	0.215569	0.221557	0.227545	0.233533	0.239521	0.245509	0.251497	0.257485	0.263473	0.269461	0.275449	0.281437	0.287425
	0	0.00598802	0.011976	0.0179641	0.0239521	0.0299401	0.0359281	0.0419162	0.0479042	0.0538922	0.0598802	0.0658683	0.0718563	0.0778443	0.0838323	0.0898204	0.0958084	0.101796	0.107784	0.113772	0.11976	0.125749	0.131737	0.137725	0.143713	0.149701	0.155689	0.161677	0.167665	0.173653	0.179641	0.185629	0.191617	0.197605	0.203593	0.209581	0.215569	0.221557	0.227545	0.233533	0.239521	0.245509	0.251497	0.257485	0.263473	0.269461	0.275449	0.281437	0.287425
	0	0.00598802	0.011976	0.0179641	0.0239521	0.0299401	0.0359281	0.0419162	0.0479042	0.0538922	0.0598802	0.0658683	0.0718563	0.0778443	0.0838323	0.0898204	0.0958084	0.101796	0.107784	0.113772	0.11976	0.125749	0.131737	0.137725	0.143713	0.149701	0.155689	0.161677	0.167665	0.173653	0.179641	0.185629	0.191617	0.197605	0.203593	0.209581	0.215569	0.221557	0.227545	0.233533	0.239521	0.245509	0.251497	0.257485	0.263473	0.269461	0.275449	0.281437	0.287425
	0	0.00598802	0.011976	0.0179641	0.0239521	0.0299401	0.0359281	0.0419162	0.0479042	0.0538922	0.0598802	0.0658683	0.0718563	0.0778443	0.0838323	0.0898204	0.0958084	0.101796	0.107784	0.113772	0.11976	0.125749	0.131737	0.137725	0.143713	0.149701	0.155689	0.161677	0.167665	0.173653	0.179641	0.185629	0.191617	0.197605	0.203593	0.209581	0.215569	0.221557	0.227545	0.233533	0.239521	0.245509	0.251497	0.257485	0.263473	0.269461	0.275449	0.281437	0.287425
	0	0.00598802	0.011976	0.0179641	0.0239521	0.0299401	0.0359281	0.0419162	0.0479042	0.0538922	0.0598802	0.0658683	0.0718563	0.0778443	0.0838323	0.0898204	0.0958084	0.101796	0.107784	0.113772	0.11976	0.125749	0.131737	0.137725	0.143713	0.149701	0.155689	0.161677	0.167665	0.173653	0.179641	0.185629	0.191617	0.197605	0.203593	0.209581	0.215569	0.221557	0.227545	0.233533	0.239521	0.245509	0.251497	0.257485	0.263473	0.269461	0.275449	0.281437	0.287425
	0	0.00598802	0.011976	0.0179641	0.0239521	0.0299401	0.0359281	0.0419162	0.0479042	0.0538922	0.0598802	0.0658683	0.0718563	0.0778443	0.0838323	0.0898204	0.0958084	0.101796	0.107784	0.113772	0.11976	0.125749	0.131737	0.137725	0.143713	0.149701	0.155689	0.161677	0.167665	0.173653	0.179641	0.185629	0.191617	0.197605	0.203593	0.209581	0.215569	0.221557	0.227545	0.233533	0.239521	0.245509	0.251497	0.257485	0.263473	0.269461	0.275449	0.281437	0.287425
	0	0.00598802	0.011976	0.0179641	0.0239521	0.0299401	0.0359281	0.0419162	0.0479042	0.0538922	0.0598802	0.0658683	0.0718563	0.0778443	0.0838323	0.0898204	0.0958084	0.101796	0.107784	0.113772	0.11976	0.125749	0.131737	0.137725	0.143713	0.149701	0.155689	0.161677	0.167665	0.173653	0.179641	0.185629	0.191617	0.197605	0.203593	0.209581	0.215569	0.221557	0.227545	0.233533	0.239521	0.245509	0.251497	0.257485	0.263473	0.269461	0.275449	0.281437	0.287425
	0	0.00598802	0.011976	0.0179641	0.0239521	0.0299401	0.0359281	0.0419162	0.0479042	0.0538922	0.0598802	0.0658683	0.0718563	0.0778443	0.0838323	0.0898204	0.0958084	0.101796	0.107784	0.113772	0.11976	0.125749	0.131737	0.137725	0.143713	0.149701	0.155689	0.161677	0.167665	0.173653	0.179641	0.185629	0.191617	0.197605	0.203593	0.209581	0.215569	0.221557	0.227545	0.233533	0.239521	0.245509	0.251497	0.257485	0.263473	0.269461	0.275449	0.281437	0.287425
	0	0.00598802	0.011976	0.0179641	0.0239521	0.0299401	0.0359281	0.0419162	0.0479042	0.0538922	0.0598802	0.0658683	0.0718563	0.0778443	0.0838323	0.0898204	0.0958084	0.101796	0.107784	0.113772	0.11976	0.125749	0.131737	0.137725	0.143713	0.149701	0.155689	0.161677	0.167665	0.173653	0.179641	0.185629	0.191617	0.197605	0.203593	0.209581	0.215569	0.221557	0.227545	0.233533	0.239521	0.245509	0.251497	0.257485	0.263473	0.269461	0.275449	0.281437	0.287425
	0	0.00598802	0.011976	0.0179641	0.0239521	0.0299401	0.0359281	0.0419162	0.0479042	0.0538922	0.0598802	0.0658683	0.0718563	0.0778443	0.0838323	0.0898204	0.0958084	0.101796	0.107784	0.113772	0.11976	0.125749	0.131737	0.137725	0.143713	0.149701	0.155689	0.161677	0.167665	0.173653	0.179641	0.185629	0.191617	0.197605	0.203593	0.209581	0.215569	0.221557	0.227545	0.233533	0.239521	0.245509	0.251497	0.257485	0.263473	0.269461	0.275449	0.281437	0.287425
	0	0.00598802	0.011976	0.0179641	0.0239521	0.0299401	0.0359281	0.0419162	0.0479042	0.0538922	0.0598802	0.0658683	0.0718563	0.0778443	0.0838323	0.0898204	0.0958084	0.101796	0.107784	0.113772	0.11976	0.125749	0.131737	0.137725	0.143713	0.149701	0.155689	0.161677	0.167665	0.173653	0.179641	0.185629	0.191617	0.197605	0.203593	0.209581	0.215569	0.221557	0.227545	0.233533	0.239521	0.245509	0.251497	0.257485	0.263473	0.269461	0.275449	0.281437	0.287425
	0	0.00598802	0.011976	0.0179641	0.0239521	0.0299401	0.0359281	0.0419162	0.0479042	0.0538922	0.0598802	0.0658683	0.0718563	0.0778443	0.0838323	0.0898204	0.0958084	0.101796	0.107784	0.113772	0.11976	0.125749	0.131737	0.137725	0.143713	0.149701	0.155689	0.161677	0.167665	0.173653	0.179641	0.185629	0.191617	0.197605	0.203593	0.209581	0.215569	0.221557	0.227545	0.233533	0.239521	0.245509	0.251497	0.257485	0.263473	0.269461	0.275449	0.281437	0.287425
	0	0.00598802	0.011976	0.0179641	0.0239521	0.0299401	0.0359281	0.0419162	0.0479042	0.0538922	0.0598802	0.0658683	0.0718563	0.0778443	0.0838323	0.0898204	0.0958084	0.101796	0.107784	0.113772	0.11976	0.125749	0.131737	0.137725	0.143713	0.149701	0.155689	0.161677	0.167665	0.173653	0.179641	0.185629	0.191617	0.197605	0.203593	0.209581	0.215569	0.221557	0.227545	0.233533	0.239521	0.245509	0.251497	0.257485	0.263473	0.269461	0.275449	0.281437	0.287425
	0	0.00598802	0.011976	0.0179641	0.0239521	0.0299401	0.0359281	0.0419162	0.0479042	0.0538922	0.0598802	0.0658683	0.0718563	0.0778443	0.0838323	0.0898204	0.0958084	0.101796	0.107784	0.113772	0.11976	0.125749	0.131737	0.137725	0.143713	0.149701	0.155689	0.161677	0.167665	0.173653	0.179641	0.185629	0.191617	0.197605	0.203593	0.209581	0.215569	0.221557	0.227545	0.233533	0.239521	0.245509	0.251497	0.257485	0.263473	0.269461	0.275449	0.281437	0.287425
	0	0.00598802	0.011976	0.0179641	0.0239521	0.0299401	0.0359281	0.0419162	0.0479042	0.0538922	0.0598802	0.0658683	0.0718563	0.0778443	0.0838323	0.0898204	0.0958084	0.101796	0.107784	0.113772	0.11976	0.125749	0.131737	0.137725	0.143713	0.149701	0.155689	0.161677	0.167665	0.173653	0.179641	0.185629	0.191617	0.197605	0.203593	0.209581	0.215569	0.221557	0.227545	0.233533	0.239521	0.245509	0.251497	0.257485	0.263473	0.269461	0.275449	0.281437	0.287425
	0	0.00598802	0.011976	0.0179641	0.0239521	0.0299401	0.0359281	0.0419162	0.0479042	0.0538922	0.0598802	0.0658683	0.0718563	0.0778443	0.0838323	0.0898204	0.0958084	0.101796	0.107784	0.113772	0.11976	0.125749	0.131737	0.137725	0.143713	0.149701	0.155689	0.161677	0.167665	0.173653	0.179641	0.185629	0.191617	0.197605	0.203593	0.209581	0.215569	0.221557	0.227545	0.233533	0.239521	0.245509	0.251497	0.257485	0.263473	0.269461	0.275449	0.281437	0.287425
	0	0.00598802	0.011976	0.0179641	0.0239521	0.0299401	0.0359281	0.0419162	0.0479042	0.0538922	0.0598802	0.0658683	0.0718563	0.0778443	0.0838323	0.0898204	0.0958084	0.101796	0.107784	0.113772	0.11976	0.125749	0.131737	0.137725	0.143713	0.149701	0.155689	0.161677	0.167665	0.173653	0.179641	0.185629	0.191617	0.197605	0.203593	0.209581	0.215569	0.221557	0.227545	0.233533	0.239521	0.245509	0.251497	0.257485	0.263473	0.269461	0.275449	0.281437	0.287425
	0	0.00598802	0.011976	0.0179641	0.0239521	0.0299401	0.0359281	0.0419162	0.0479042	0.0538922	0.0598802	0.0658683	0.0718563	0.0778443	0.0838323	0.0898204	0.0958084	0.101796	0.107784	0.113772	0.11976	0.125749	0.131737	0.137725	0.143713	0.149701	0.155689	0.161677	0.167665	0.173653	0.179641	0.185629	0.191617	0.197605	0.203593	0.209581	0.215569	0.221557	0.227545	0.233533	0.239521	0.245509	0.251497	0.257485	0.263473	0.269461	0.275449	0.281437	0.287425
	0	0.00598802	0.011976	0.0179641	0.0239521	0.0299401	0.0359281	0.0419162	0.0479042	0.0538922	0.0598802	0.0658683	0.0718563	0.0778443	0.0838323	0.0898204	0.0958084	0.101796	0.107784	0.113772	0.11976	0.125749	0.131737	0.137725	0.143713	0.149701	0.155689	0.161677	0.167665	0.173653	0.179641	0.185629	0.191617	0.197605	0.203593	0.209581	0.215569	0.221557	0.227545	0.233533	0.239521	0.245509	0.251497	0.257485	0.263473	0.269461	0.275449	0.281437	0.287425
	0	0.00598802	0.011976	0.0179641	0.0239521	0.0299401	0.0359281	0.0419162	0.0479042	0.0538922	0.0598802	0.0658683	0.0718563	0.0778443	0.0838323	0.0898204	0.0958084	0.101796	0.107784	0.113772	0.11976	0.125749	0.131737	0.137725	0.143713	0.149701	0.155689	0.161677	0.167665	0.173653	0.179641	0.185629	0.191617	0.197605	0.203593	0.209581	0.215569	0.221557	0.227545	0.233533	0.239521	0.245509	0.251497	0.257485	0.263473	0.269461	0.275449	0.281437	0.287425
	0	0.00598802	0.011976	0.0179641	0.0239521	0.0299401	0.0359281	0.0419162	0.0479042	0.0538922	0.0598802	0.0658683	0.0718563	0.0778443	0.0838323	0.0898204	0.0958084	0.101796	0.107784	0.113772	0.11976	0.125749	0.131737	0.137725	0.143713	0.149701	0.155689	0.161677	0.167665	0.173653	0.179641	0.185629	0.191617	0.197605	0.203593	0.209581	0.215569	0.221557	0.227545	0.233533	0.239521	0.245509	0.251497	0.257485	0.263473	0.269461	0.275449	0.281437	0.287425
	0	0.00598802	0.011976	0.0179641	0.0239521	0.0299401	0.0359281	0.0419162	0.0479042	0.0538922	0.0598802	0.0658683	0.0718563	0.0778443	0.0838323	0.0898204	0.0958084	0.101796	0.107784	0.113772	0.11976	0.125749	0.131737	0.137725	0.143713	0.149701	0.155689	0.161677	0.167665	0.173653	0.179641	0.185629	0.191617	0.197605	0.203593	0.209581	0.215569	0.221557	0.227545	0.233533	0.239521	0.245509	0.251497	0.257485	0.263473	0.269461	0.275449	0.281437	0.287425
	0	0.00598802	0.011976	0.0179641	0.0239521	0.0299401	0.0359281	0.0419162	0.0479042	0.0538922	0.0598802	0.0658683	0.0718563	0.0778443	0.0838323	0.0898204	0.0958084	0.101796	0.107784	0.113772	0.11976	0.125749	0.131737	0.137725	0.143713	0.149701	0.155689	0.161677	0.167665	0.173653	0.179641	0.185629	0.191617	0.197605	0.203593	0.209581	0.215569	0.221557	0.227545	0.233533	0.239521	0.245509	0.251497	0.257485	0.263473	0.269461	0.275449	0.281437	0.287425
	0	0.00598802	0.011976	0.0179641	0.0239521	0.0299401	0.0359281	0.0419162	0.0479042	0.0538922	0.0598802	0.0658683	0.0718563	0.0778443	0.0838323	0.0898204	0.0958084	0.101796	0.107784	0.113772	0.11976	0.125749	0.131737	0.137725	0.143713	0.149701	0.155689	0.161677	0.167665	0.173653	0.179641	0.185629	0.191617	0.197605	0.203593	0.209581	0.215569	0.221557	0.227545	0.233533	0.239521	0.245509	0.251497	0.257485	0.263473	0.269461	0.275449	0.281437	0.287425
	0	0.00598802	0.011976	0.0179641	0.0239521	0.0299401	0.0359281	0.0419162	0.0479042	0.0538922	0.0598802	0.0658683	0.0718563	0.0778443	0.0838323	0.0898204	0.0958084	0.101796	0.107784	0.113772	0.11976	0.125749	0.131737	0.137725	0.143713	0.149701	0.155689	0.161677	0.167665	0.173653	0.179641	0.185629	0.191617	0.197605	0.203593	0.209581	0.215569	0.221557	0.227545	0.233533	0.239521	0.245509	0.251497	0.257485	0.263473	0.269461	0.275449	0.281437	0.287425
	0	0.00598802	0.011976	0.0179641	0.0239521	0.0299401	0.0359281	0.0419162	0.0479042	0.0538922	0.0598802	0.0658683	0.0718563	0.0778443	0.0838323	0.0898204	0.0958084	0.101796	0.107784	0.113772	0.11976	0.125749	0.131737	0.137725	0.143713	0.149701	0.155689	0.161677	0.167665	0.173653	0.179641	0.185629	0.191617	0.197605	0.203593	0.209581	0.215569	0.221557	0.227545	0.233533	0.239521	0.245509	0.251497	0.257485	0.263473	0.269461	0.275449	0.281437	0.287425
	0	0.00598802	0.011976	0.0179641	0.0239521	0.0299401	0.0359281	0.0419162	0.0479042	0.0538922	0.0598802	0.0658683	0.0718563	0.0778443	0.0838323	0.0898204	0.0958084	0.101796	0.107784	0.113772	0.11976	0.125749	0.131737	0.137725	0.143713	0.149701	0.155689	0.161677	0.167665	0.173653	0.179641	0.185629	0.191617	0.197605	0.203593	0.209581	0.215569	0.221557	0.227545	0.233533	0.239521	0.245509	0.251497	0.257485	0.263473	0.269461	0.275449	0.281437	0.287425
	0	0.00598802	0.011976	0.0179641	0.0239521	0.0299401	0.0359281	0.0419162	0.0479042	0.0538922	0.0598802	0.0658683	0.0718563	0.0778443	0.0838323	0.0898204	0.0958084	0.101796	0.107784	0.113772	0.11976	0.125749	0.131737	0.137725	0.143713	0.149701	0.155689	0.161677	0.167665	0.173653	0.179641	0.185629	0.191617	0.197605	0.203593	0.209581	0.215569	0.221557	0.227545	0.233533	0.239521	0.245509	0.251497	0.257485	0.263473	0.269461	0.275449	0.281437	0.287425
	0	0.00598802	0.011976	0.0179641	0.0239521	0.0299401	0.0359281	0.0419162	0.0479042	0.0538922	0.0598802	0.0658683	0.0718563	0.0778443	0.0838323	0.0898204	0.0958084	0.101796	0.107784	0.113772	0.11976	0.125749	0.131737	0.137725	0.143713	0.149701	0.155689	0.161677	0.167665	0.173653	0.179641	0.185629	0.191617	0.197605	0.203593	0.209581	0.215569	0.221557	0.227545	0.233533	0.239521	0.245509	0.251497	0.257485	0.263473	0.269461	0.275449	0.281437	0.287425
	0	0.00598802	0.011976	0.0179641	0.0239521	0.0299401	0.0359281	0.0419162	0.0479042	0.0538922	0.0598802	0.0658683	0.0718563	0.0778443	0.0838323	0.0898204	0.0958084	0.101796	0.107784	0.113772	0.11976	0.125749	0.131737	0.137725	0.143713	0.149701	0.155689	0.161677	0.167665	0.173653	0.179641	0.185629	0.191617	0.197605	0.203593	0.209581	0.215569	0.221557	0.227545	0.233533	0.239521	0.245509	0.251497	0.257485	0.263473	0.269461	0.275449	0.281437	0.287425
	0	0.00598802	0.011976	0.0179641	0.0239521	0.0299401	0.0359281	0.0419162	0.0479042	0.0538922	0.0598802	0.0658683	0.0718563	0.0778443	0.0838323	0.0898204	0.0958084	0.101796	0.107784	0.113772	0.11976	0.125749	0.131737	0.137725	0.143713	0.149701	0.155689	0.161677	0.167665	0.173653	0.179641	0.185629	0.191617	0.197605	0.203593	0.209581	0.215569	0.221557	0.227545	0.233533	0.239521	0.245509	0.251497	0.257485	0.263473	0.269461	0.275449	0.281437	0.287425
	0	0.00598802	0.011976	0.0179641	0.0239521	0.0299401	0.0359281	0.0419162	0.0479042	0.0538922	0.0598802	0.0658683	0.0718563	0.0778443	0.0838323	0.0898204	0.0958084	0.101796	0.107784	0.113772	0.11976	0.125749	0.131737	0.137725	0.143713	0.149701	0.155689	0.161677	0.167665	0.173653	0.179641	0.185629	0.191617	0.197605	0.203593	0.209581	0.215569	0.221557	0.227545	0.233533	0.239521	0.245509	0.251497	0.257485	0.263473	0.269461	0.275449	0.281437	0.287425
	0	0.00598802	0.011976	0.0179641	0.0239521	0.0299401	0.0359281	0.0419162	0.0479042	0.0538922	0.0598802	0.0658683	0.0718563	0.0778443	0.0838323	0.0898204	0.0958084	0.101796	0.107784	0.113772	0.11976	0.125749	0.131737	0.137725	0.143713	0.149701	0.155689	0.161677	0.167665	0.173653	0.179641	0.185629	0.191617	0.197605	0.203593	0.209581	0.215569	0.221557	0.227545	0.233533	0.239521	0.245509	0.251497	0.257485	0.263473	0.269461	0.275449	0.281437	0.287425
	0	0.00598802	0.011976	0.0179641	0.0239521	0.0299401	0.0359281	0.0419162	0.0479042	0.0538922	0.0598802	0.0658683	0.0718563	0.0778443	0.0838323	0.0898204	0.0958084	0.101796	0.107784	0.113772	0.11976	0.125749	0.131737	0.137725	0.143713	0.149701	0.155689	0.161677	0.167665	0.173653	0.179641	0.185629	0.191617	0.197605	0.203593	0.209581	0.215569	0.221557	0.227545	0.233533	0.239521	0.245509	0.251497	0.257485	0.263473	0.269461	0.275449	0.281437	0.287425
	0	0.00598802	0.011976	0.0179641	0.0239521	0.0299401	0.0359281	0.0419162	0.0479042	0.0538922	0.0598802	0.0658683	0.0718563	0.0778443	0.0838323	0.0898204	0.0958084	0.101796	0.107784	0.113772	0.11976	0.125749	0.131737	0.137725	0.143713	0.149701	0.155689	0.161677	0.167665	0.173653	0.179641	0.185629	0.191617	0.197605	0.203593	0.209581	0.215569	0.221557	0.227545	0.233533	0.239521	0.245509	0.251497	0.257485	0.263473	0.269461	0.275449	0.281437	0.287425
	0	0.00598802	0.011976	0.0179641	0.0239521	0.0299401	0.0359281	0.0419162	0.0479042	0.0538922	0.0598802	0.0658683	0.0718563	0.0778443	0.0838323	0.0898204	0.0958084	0.101796	0.107784	0.113772	0.11976	0.125749	0.131737	0.137725	0.143713	0.149701	0.155689	0.161677	0.167665	0.173653	0.179641	0.185629	0.191617	0.197605	0.203593	0.209581	0.215569	0.221557	0.227545	0.233533	0.239521	0.245509	0.251497	0.257485	0.263473	0.269461	0.275449	0.281437	0.287425
	0	0.00598802	0.011976	0.0179641	0.0239521	0.0299401	0.0359281	0.0419162	0.0479042	0.0538922	0.0598802	0.0658683	0.0718563	0.0778443	0.0838323	0.0898204	0.0958084	0.101796	0.107784	0.113772	0.11976	0.125749	0.131737	0.137725	0.143713	0.149701	0.155689	0.161677	0.167665	0.173653	0.179641	0.185629	0.191617	0.197605	0.203593	0.209581	0.215569	0.221557	0.227545	0.233533	0.239521	0.245509	0.251497	0.257485	0.263473	0.269461	0.275449	0.281437	0.287425
	0	0.00598802	0.011976	0.0179641	0.0239521	0.0299401	0.0359281	0.0419162	0.0479042	0.0538922	0.0598802	0.0658683	0.0718563	0.0778443	0.0838323	0.0898204	0.0958084	0.101796	0.107784	0.113772	0.11976	0.125749	0.131737	0.137725	0.143713	0.149701	0.155689	0.161677	0.167665	0.173653	0.179641	0.185629	0.191617	0.197605	0.203593	0.209581	0.215569	0.221557	0.227545	0.233533	0.239521	0.245509	0.251497	0.257485	0.263473	0.269461	0.275449	0.281437	0.287425
	0	0.00598802	0.011976	0.0179641	0.0239521	0.0299401	0.0359281	0.0419162	0.0479042	0.0538922	0.0598802	0.0658683	0.0718563	0.0778443	0.0838323	0.0898204	0.0958084	0.101796	0.107784	0.113772	0.11976	0.125749	0.131737	0.137725	0.143713	0.149701	0.155689	0.161677	0.167665	0.173653	0.179641	0.185629	0.191617	0.197605	0.203593	0.209581	0.215569	0.221557	0.227545	0.233533	0.239521	0.245509	0.251497	0.257485	0.263473	0.269461	0.275449	0.281437	0.287425
	0	0.00598802	0.011976	0.0179641	0.0239521	0.0299401	0.0359281	0.0419162	0.0479042	0.0538922	0.0598802	0.0658683	0.0718563	0.0778443	0.0838323	0.0898204	0.0958084	0.101796	0.107784	0.113772	0.11976	0.125749	0.131737	0.137725	0.143713	0.149701	0.155689	0.161677	0.167665	0.173653	0.179641	0.185629	0.191617	0.197605	0.203593	0.209581	0.215569	0.221557	0.227545	0.233533	0.239521	0.245509	0.251497	0.257485	0.263473	0.269461	0.275449	0.281437	0.287425
	0	0.00598802	0.011976	0.0179641	0.0239521	0.0299401	0.0359281	0.0419162	0.0479042	0.0538922	0.0598802	0.0658683	0.0718563	0.0778443	0.0838323	0.0898204	0.0958084	0.101796	0.107784	0.113772	0.11976	0.125749	0.131737	0.137725	0.143713	0.149701	0.155689	0.161677	0.167665	0.173653	0.179641	0.185629	0.191617	0.197605	0.203593	0.209581	0.215569	0.221557	0.227545	0.233533	0.239521	0.245509	0.251497	0.257485	0.263473	0.269461	0.275449	0.281437	0.287425
	0	0.00598802	0.011976	0.0179641	0.0239521	0.0299401	0.0359281	0.0419162	0.0479042	0.0538922	0.0598802	0.0658683	0.0718563	0.0778443	0.0838323	0.0898204	0.0958084	0.101796	0.107784	0.113772	0.11976	0.125749	0.131737	0.137725	0.143713	0.149701	0.155689	0.161677	0.167665	0.173653	0.179641	0.185629	0.191617	0.197605	0.203593	0.209581	0.215569	0.221557	0.227545	0.233533	0.239521	0.245509	0.251497	0.257485	0.263473	0.269461	0.275449	0.281437	0.287425
	0	0.00598802	0.011976	0.0179641	0.0239521	0.0299401	0.0359281	0.0419162	0.0479042	0.0538922	0.0598802	0.0658683	0.0718563	0.0778443	0.0838323	0.0898204	0.0958084	0.101796	0.107784	0.113772	0.11976	0.125749	0.131737	0.137725	0.143713	0.149701	0.155689	0.161677	0.167665	0.173653	0.179641	0.185629	0.191617	0.197605	0.203593	0.209581	0.215569	0.221557	0.227545	0.233533	0.239521	0.245509	0.251497	0.257485	0.263473	0.269461	0.275449	0.281437	0.287425
	0	0.00598802	0.011976	0.0179641	0.0239521	0.0299401	0.0359281	0.0419162	0.0479042	0.0538922	0.0598802	0.0658683	0.0718563	0.0778443	0.0838323	0.0898204	0.0958084	0.101796	0.107784	0.113772	0.11976	0.125749	0.131737	0.137725	0.143713	0.149701	0.155689	0.161677	0.167665	0.173653	0.179641	0.185629	0.191617	0.197605	0.203593	0.209581	0.215569	0.221557	0.227545	0.233533	0.239521	0.245509	0.251497	0.257485	0.263473	0.269461	0.275449	0.281437	0.287425
	0	0.00598802	0.011976	0.0179641	0.0239521	0.0299401	0.0359281	0.0419162	0.0479042	0.0538922	0.0598802	0.0658683	0.0718563	0.0778443	0.0838323	0.0898204	0.0958084	0.101796	0.107784	0.113772	0.11976	0.125749	0.131737	0.137725	0.143713	0.149701	0.155689	0.161677	0.167665	0.173653	0.179641	0.185629	0.191617	0.197605	0.203593	0.209581	0.215569	0.221557	0.227545	0.233533	0.239521	0.245509	0.251497	0.257485	0.263473	0.269461	0.275449	0.281437	0.287425
	0	0.00598802	0.011976	0.0179641	0.0239521	0.0299401	0.0359281	0.0419162	0.0479042	0.0538922	0.0598802	0.0658683	0.0718563	0.0778443	0.0838323	0.0898204	0.0958084	0.101796	0.107784	0.113772	0.11976	0.125749	0.131737	0.137725	0.143713	0.149701	0.155689	0.161677	0.167665	0.173653	0.179641	0.185629	0.191617	0.197605	0.203593	0.209581	0.215569	0.221557	0.227545	0.233533	0.239521	0.245509	0.251497	0.257485	0.263473	0.269461	0.275449	0.281437	0.287425
	0	0.00598802	0.011976	0.0179641	0.0239521	0.0299401	0.0359281	0.0419162	0.0479042	0.0538922	0.0598802	0.0658683	0.0718563	0.0778443	0.0838323	0.0898204	0.0958084	0.101796	0.107784	0.113772	0.11976	0.125749	0.131737	0.137725	0.143713	0.149701	0.155689	0.161677	0.167665	0.173653	0.179641	0.185629	0.191617	0.197605	0.203593	0.209581	0.215569	0.221557	0.227545	0.233533	0.239521	0.245509	0.251497	0.257485	0.263473	0.269461	0.275449	0.281437	0.287425
	0	0.00598802	0.011976	0.0179641	0.0239521	0.0299401	0.0359281	0.0419162	0.0479042	0.0538922	0.0598802	0.0658683	0.0718563	0.0778443	0.0838323	0.0898204	0.0958084	0.101796	0.107784	0.113772	0.11976	0.125749	0.131737	0.137725	0.143713	0.149701	0.155689	0.161677	0.167665	0.173653	0.179641	0.185629	0.191617	0.197605	0.203593	0.209581	0.215569	0.221557	0.227545	0.233533	0.239521	0.245509	0.251497	0.257485	0.263473	0.269461	0.275449	0.281437	0.287425
	0	0.00598802	0.011976	0.0179641	0.0239521	0.0299401	0.0359281	0.0419162	0.0479042	0.0538922	0.0598802	0.0658683	0.0718563	0.0778443	0.0838323	0.0898204	0.0958084	0.101796	0.107784	0.113772	0.11976	0.125749	0.131737	0.137725	0.143713	0.149701	0.155689	0.161677	0.167665	0.173653	0.179641	0.185629	0.191617	0.197605	0.203593	0.209581	0.215569	0.221557	0.227545	0.233533	0.239521	0.245509	0.251497	0.257485	0.263473	0.269461	0.275449	0.281437	0.287425
	0	0.00598802	0.011976	0.0179641	0.0239521	0.0299401	0.0359281	0.0419162	0.0479042	0.0538922	0.0598802	0.0658683	0.0718563	0.0778443	0.0838323	0.0898204	0.0958084	0.101796	0.107784	0.113772	0.11976	0.125749	0.131737	0.137725	0.143713	0.149701	0.155689	0.161677	0.167665	0.173653	0.179641	0.185629	0.191617	0.197605	0.203593	0.209581	0.215569	0.221557	0.227545	0.233533	0.239521	0.245509	0.251497	0.257485	0.263473	0.269461	0.275449	0.281437	0.287425
	0	0.00598802	0.011976	0.0179641	0.0239521	0.0299401	0.0359281	0.0419162	0.0479042	0.0538922	0.0598802	0.0658683	0.0718563	0.0778443	0.0838323	0.0898204	0.0958084	0.101796	0.107784	0.113772	0.11976	0.125749	0.131737	0.137725	0.143713	0.149701	0.155689	0.161677	0.167665	0.173653	0.179641	0.185629	0.191617	0.197605	0.203593	0.209581	0.215569	0.221557	0.227545	0.233533	0.239521	0.245509	0.251497	0.257485	0.263473	0.269461	0.275449	0.281437	0.287425
	0	0.00598802	0.011976	0.0179641	0.0239521	0.0299401	0.0359281	0.0419162	0.0479042	0.0538922	0.0598802	0.0658683	0.0718563	0.0778443	0.0838323	0.0898204	0.0958084	0.101796	0.107784	0.113772	0.11976	0.125749	0.131737	0.137725	0.143713	0.149701	0.155689	0.161677	0.167665	0.173653	0.179641	0.185629	0.191617	0.197605	0.203593	0.209581	0.215569	0.221557	0.227545	0.233533	0.239521	0.245509	0.251497	0.257485	0.263473	0.269461	0.275449	0.281437	0.287425
	0	0.00598802	0.011976	0.0179641	0.0239521	0.0299401	0.0359281	0.0419162	0.0479042	0.0538922	0.0598802	0.0658683	0.0718563	0.0778443	0.0838323	0.0898204	0.0958084	0.101796	0.107784	0.113772	0.11976	0.125749	0.131737	0.137725	0.143713	0.149701	0.155689	0.161677	0.167665	0.173653	0.179641	0.185629	0.191617	0.197605	0.203593	0.209581	0.215569	0.221557	0.227545	0.233533	0.239521	0.245509	0.251497	0.257485	0.263473	0.269461	0.275449	0.281437	0.287425
	0	0.00598802	0.011976	0.0179641	0.0239521	0.0299401	0.0359281	0.0419162	0.0479042	0.0538922	0.0598802	0.0658683	0.0718563	0.0778443	0.0838323	0.0898204	0.0958084	0.101796	0.107784	0.113772	0.11976	0.125749	0.131737	0.137725	0.143713	0.149701	0.155689	0.161677	0.167665	0.173653	0.179641	0.185629	0.191617	0.197605	0.203593	0.209581	0.215569	0.221557	0.227545	0.233533	0.239521	0.245509	0.251497	0.257485	0.263473	0.269461	0.275449	0.281437	0.287425
	0	0.00598802	0.011976	0.0179641	0.0239521	0.0299401	0.0359281	0.0419162	0.0479042	0.0538922	0.0598802	0.0658683	0.0718563	0.0778443	0.0838323	0.0898204	0.0958084	0.101796	0.107784	0.113772	0.11976	0.125749	0.131737	0.137725	0.143713	0.149701	0.155689	0.161677	0.167665	0.173653	0.179641	0.185629	0.191617	0.197605	0.203593	0.209581	0.215569	0.221557	0.227545	0.233533	0.239521	0.245509	0.251497	0.257485	0.263473	0.269461	0.275449	0.281437	0.287425
	0	0.00598802	0.011976	0.0179641	0.0239521	0.0299401	0.0359281	0.0419162	0.0479042	0.0538922	0.0598802	0.0658683	0.0718563	0.0778443	0.0838323	0.0898204	0.0958084	0.101796	0.107784	0.113772	0.11976	0.125749	0.131737	0.137725	0.143713	0.149701	0.155689	0.161677	0.167665	0.173653	0.179641	0.185629	0.191617	0.197605	0.203593	0.209581	0.215569	0.221557	0.227545	0.233533	0.239521	0.245509	0.251497	0.257485	0.263473	0.269461	0.275449	0.281437	0.287425
	0	0.00598802	0.011976	0.0179641	0.0239521	0.0299401	0.0359281	0.0419162	0.0479042	0.0538922	0.0598802	0.0658683	0.0718563	0.0778443	0.0838323	0.0898204	0.0958084	0.101796	0.107784	0.113772	0.11976	0.125749	0.131737	0.137725	0.143713	0.149701	0.155689	0.161677	0.167665	0.173653	0.179641	0.185629	0.191617	0.197605	0.203593	0.209581	0.215569	0.221557	0.227545	0.233533	0.239521	0.245509	0.251497	0.257485	0.263473	0.269461	0.275449	0.281437	0.287425
	0	0.00598802	0.011976	0.0179641	0.0239521	0.0299401	0.0359281	0.0419162	0.0479042	0.0538922	0.0598802	0.0658683	0.0718563	0.0778443	0.0838323	0.0898204	0.0958084	0.101796	0.107784	0.113772	0.11976	0.125749	0.131737	0.137725	0.143713	0.149701	0.155689	0.161677	0.167665	0.173653	0.179641	0.185629	0.191617	0.197605	0.203593	0.209581	0.215569	0.221557	0.227545	0.233533	0.239521	0.245509	0.251497	0.257485	0.263473	0.269461	0.275449	0.281437	0.287425
	0	0.00598802	0.011976	0.0179641	0.0239521	0.0299401	0.0359281	0.0419162	0.0479042	0.0538922	0.0598802	0.0658683	0.0718563	0.0778443	0.0838323	0.0898204	0.0958084	0.101796	0.107784	0.113772	0.11976	0.125749	0.131737	0.137725	0.143713	0.149701	0.155689	0.161677	0.167665	0.173653	0.179641	0.185629	0.191617	0.197605	0.203593	0.209581	0.215569	0.221557	0.227545	0.233533	0.239521	0.245509	0.251497	0.257485	0.263473	0.269461	0.275449	0.281437	0.287425
	0	0.00598802	0.011976	0.0179641	0.0239521	0.0299401	0.0359281	0.0419162	0.0479042	0.0538922	0.0598802	0.0658683	0.0718563	0.0778443	0.0838323	0.0898204	0.0958084	0.101796	0.107784	0.113772	0.11976	0.125749	0.131737	0.137725	0.143713	0.149701	0.155689	0.161677	0.167665	0.173653	0.179641	0.185629	0.191617	0.197605	0.203593	0.209581	0.215569	0.221557	0.227545	0.233533	0.239521	0.245509	0.251497	0.257485	0.263473	0.269461	0.275449	0.281437	0.287425
	0	0.00598802	0.011976	0.0179641	0.0239521	0.0299401	0.0359281	0.0419162	0.0479042	0.0538922	0.0598802	0.0658683	0.0718563	0.0778443	0.0838323	0.0898204	0.0958084	0.101796	0.107784	0.113772	0.11976	0.125749	0.131737	0.137725	0.143713	0.149701	0.155689	0.161677	0.167665	0.173653	0.179641	0.185629	0.191617	0.197605	0.203593	0.209581	0.215569	0.221557	0.227545	0.233533	0.239521	0.245509	0.251497	0.257485	0.263473	0.269461	0.275449	0.281437	0.287425
	0	0.00598802	0.011976	0.0179641	0.0239521	0.0299401	0.0359281	0.0419162	0.0479042	0.0538922	0.0598802	0.0658683	0.0718563	0.0778443	0.0838323	0.0898204	0.0958084	0.101796	0.107784	0.113772	0.11976	0.125749	0.131737	0.137725	0.143713	0.149701	0.155689	0.161677	0.167665	0.173653	0.179641	0.185629	0.191617	0.197605	0.203593	0.209581	0.215569	0.221557	0.227545	0.233533	0.239521	0.245509	0.251497	0.257485	0.263473	0.269461	0.275449	0.281437	0.287425
	0	0.00598802	0.011976	0.0179641	0.0239521	0.0299401	0.0359281	0.0419162	0.0479042	0.0538922	0.0598802	0.0658683	0.0718563	0.0778443	0.0838323	0.0898204	0.0958084	0.101796	0.107784	0.113772	0.11976	0.125749	0.131737	0.137725	0.143713	0.149701	0.155689	0.161677	0.167665	0.173653	0.179641	0.185629	0.191617	0.197605	0.203593	0.209581	0.215569	0.221557	0.227545	0.233533	0.239521	0.245509	0.251497	0.257485	0.263473	0.269461	0.275449	0.281437	0.287425
	0	0.00598802	0.011976	0.0179641	0.0239521	0.0299401	0.0359281	0.0419162	0.0479042	0.0538922	0.0598802	0.0658683	0.0718563	0.0778443	0.0838323	0.0898204	0.0958084	0.101796	0.107784	0.113772	0.11976	0.125749	0.131737	0.137725	0.143713	0.149701	0.155689	0.161677	0.167665	0.173653	0.179641	0.185629	0.191617	0.197605	0.203593	0.209581	0.215569	0.221557	0.227545	0.233533	0.239521	0.245509	0.251497	0.257485	0.263473	0.269461	0.275449	0.281437	0.287425
	0	0.00598802	0.011976	0.0179641	0.0239521	0.0299401	0.0359281	0.0419162	0.0479042	0.0538922	0.0598802	0.0658683	0.0718563	0.0778443	0.0838323	0.0898204	0.0958084	0.101796	0.107784	0.113772	0.11976	0.125749	0.131737	0.137725	0.143713	0.149701	0.155689	0.161677	0.167665	0.173653	0.179641	0.185629	0.191617	0.197605	0.203593	0.209581	0.215569	0.221557	0.227545	0.233533	0.239521	0.245509	0.251497	0.257485	0.263473	0.269461	0.275449	0.281437	0.287425
	0	0.00598802	0.011976	0.0179641	0.0239521	0.0299401	0.0359281	0.0419162	0.0479042	0.0538922	0.0598802	0.0658683	0.0718563	0.0778443	0.0838323	0.0898204	0.0958084	0.101796	0.107784	0.113772	0.11976	0.125749	0.131737	0.137725	0.143713	0.149701	0.155689	0.161677	0.167665	0.173653	0.179641	0.185629	0.191617	0.197605	0.203593	0.209581	0.215569	0.221557	0.227545	0.233533	0.239521	0.245509	0.251497	0.257485	0.263473	0.269461	0.275449	0.281437	0.287425
	0	0.00598802	0.011976	0.0179641	0.0239521	0.0299401	0.0359281	0.0419162	0.0479042	0.0538922	0.0598802	0.0658683	0.0718563	0.0778443	0.0838323	0.0898204	0.0958084	0.101796	0.107784	0.113772	0.11976	0.125749	0.131737	0.137725	0.143713	0.149701	0.155689	0.161677	0.167665	0.173653	0.179641	0.185629	0.191617	0.197605	0.203593	0.209581	0.215569	0.221557	0.227545	0.233533	0.239521	0.245509	0.251497	0.257485	0.263473	0.269461	0.275449	0.281437	0.287425
	0	0.00598802	0.011976	0.0179641	0.0239521	0.0299401	0.0359281	0.0419162	0.0479042	0.0538922	0.0598802	0.0658683	0.0718563	0.0778443	0.0838323	0.0898204	0.0958084	0.101796	0.107784	0.113772	0.11976	0.125749	0.131737	0.137725	0.143713	0.149701	0.155689	0.161677	0.167665	0.173653	0.179641	0.185629	0.191617	0.197605	0.203593	0.209581	0.215569	0.221557	0.227545	0.233533	0.239521	0.245509	0.251497	0.257485	0.263473	0.269461	0.275449	0.281437	0.287425
	0	0.00598802	0.011976	0.0179641	0.0239521	0.0299401	0.0359281	0.0419162	0.0479042	0.0538922	0.0598802	0.0658683	0.0718563	0.0778443	0.0838323	0.0898204	0.0958084	0.101796	0.107784	0.113772	0.11976	0.125749	0.131737	0.137725	0.143713	0.149701	0.155689	0.161677	0.167665	0.173653	0.179641	0.185629	0.191617	0.197605	0.203593	0.209581	0.215569	0.221557	0.227545	0.233533	0.239521	0.245509	0.251497	0.257485	0.263473	0.269461	0.275449	0.281437	0.287425
	0	0.00598802	0.011976	0.0179641	0.0239521	0.0299401	0.0359281	0.0419162	0.0479042	0.0538922	0.0598802	0.0658683	0.0718563	0.0778443	0.0838323	0.0898204	0.0958084	0.101796	0.107784	0.113772	0.11976	0.125749	0.131737	0.137725	0.143713	0.149701	0.155689	0.161677	0.167665	0.173653	0.179641	0.185629	0.191617	0.197605	0.203593	0.209581	0.215569	0.221557	0.227545	0.233533	0.239521	0.245509	0.251497	0.257485	0.263473	0.269461	0.275449	0.281437	0.287425
	0	0.00598802	0.011976	0.0179641	0.0239521	0.0299401	0.0359281	0.0419162	0.0479042	0.0538922	0.0598802	0.0658683	0.0718563	0.0778443	0.0838323	0.0898204	0.0958084	0.101796	0.107784	0.113772	0.11976	0.125749	0.131737	0.137725	0.143713	0.149701	0.155689	0.161677	0.167665	0.173653	0.179641	0.185629	0.191617	0.197605	0.203593	0.209581	0.215569	0.221557	0.227545	0.233533	0.239521	0.245509	0.251497	0.257485	0.263473	0.269461	0.275449	0.281437	0.287425
	0	0.00598802	0.011976	0.0179641	0.0239521	0.0299401	0.0359281	0.0419162	0.0479042	0.0538922	0.0598802	0.0658683	0.0718563	0.0778443	0.0838323	0.0898204	0.0958084	0.101796	0.107784	0.113772	0.11976	0.125749	0.131737	0.137725	0.143713	0.149701	0.155689	0.161677	0.167665	0.173653	0.179641	0.185629	0.191617	0.197605	0.203593	0.209581	0.215569	0.221557	0.227545	0.233533	0.239521	0.245509	0.251497	0.257485	0.263473	0.269461	0.275449	0.281437	0.287425
	0	0.00598802	0.011976	0.0179641	0.0239521	0.0299401	0.0359281	0.0419162	0.0479042	0.0538922	0.0598802	0.0658683	0.0718563	0.0778443	0.0838323	0.0898204	0.0958084	0.101796	0.107784	0.113772	0.11976	0.125749	0.131737	0.137725	0.143713	0.149701	0.155689	0.161677	0.167665	0.173653	0.179641	0.185629	0.191617	0.197605	0.203593	0.209581	0.215569	0.221557	0.227545	0.233533	0.239521	0.245509	0.251497	0.257485	0.263473	0.269461	0.275449	0.281437	0.287425
	0	0.00598802	0.011976	0.0179641	0.0239521	0.0299401	0.0359281	0.0419162	0.0479042	0.0538922	0.0598802	0.0658683	0.0718563	0.0778443	0.0838323	0.0898204	0.0958084	0.101796	0.107784	0.113772	0.11976	0.125749	0.131737	0.137725	0.143713	0.149701	0.155689	0.161677	0.167665	0.173653	0.179641	0.185629	0.191617	0.197605	0.203593	0.209581	0.215569	0.221557	0.227545	0.233533	0.239521	0.245509	0.251497	0.257485	0.263473	0.269461	0.275449	0.281437	0.287425
	0	0.00598802	0.011976	0.0179641	0.0239521	0.0299401	0.0359281	0.0419162	0.0479042	0.0538922	0.0598802	0.0658683	0.0718563	0.0778443	0.0838323	0.0898204	0.0958084	0.101796	0.107784	0.113772	0.11976	0.125749	0.131737	0.137725	0.143713	0.149701	0.155689	0.161677	0.167665	0.173653	0.179641	0.185629	0.191617	0.197605	0.203593	0.209581	0.215569	0.221557	0.227545	0.233533	0.239521	0.245509	0.251497	0.257485	0.263473	0.269461	0.275449	0.281437	0.287425
	0	0.00598802	0.011976	0.0179641	0.0239521	0.0299401	0.0359281	0.0419162	0.0479042	0.0538922	0.0598802	0.0658683	0.0718563	0.0778443	0.0838323	0.0898204	0.0958084	0.101796	0.107784	0.113772	0.11976	0.125749	0.131737	0.137725	0.143713	0.149701	0.155689	0.161677	0.167665	0.173653	0.179641	0.185629	0.191617	0.197605	0.203593	0.209581	0.215569	0.221557	0.227545	0.233533	0.239521	0.245509	0.251497	0.257485	0.263473	0.269461	0.275449	0.281437	0.287425
	0	0.00598802	0.011976	0.0179641	0.0239521	0.0299401	0.0359281	0.0419162	0.0479042	0.0538922	0.0598802	0.0658683	0.0718563	0.0778443	0.0838323	0.0898204	0.0958084	0.101796	0.107784	0.113772	0.11976	0.125749	0.131737	0.137725	0.143713	0.149701	0.155689	0.161677	0.167665	0.173653	0.179641	0.185629	0.191617	0.197605	0.203593	0.209581	0.215569	0.221557	0.227545	0.233533	0.239521	0.245509	0.251497	0.257485	0.263473	0.269461	0.275449	0.281437	0.287425
	0	0.00598802	0.011976	0.0179641	0.0239521	0.0299401	0.0359281	0.0419162	0.0479042	0.0538922	0.0598802	0.0658683	0.0718563	0.0778443	0.0838323	0.0898204	0.0958084	0.101796	0.107784	0.113772	0.11976	0.125749	0.131737	0.137725	0.143713	0.149701	0.155689	0.161677	0.167665	0.173653	0.179641	0.185629	0.191617	0.197605	0.203593	0.209581	0.215569	0.221557	0.227545	0.233533	0.239521	0.245509	0.251497	0.257485	0.263473	0.269461	0.275449	0.281437	0.287425
	0	0.00598802	0.011976	0.0179641	0.0239521	0.0299401	0.0359281	0.0419162	0.0479042	0.0538922	0.0598802	0.0658683	0.0718563	0.0778443	0.0838323	0.0898204	0.0958084	0.101796	0.107784	0.113772	0.11976	0.125749	0.131737	0.137725	0.143713	0.149701	0.155689	0.161677	0.167665	0.173653	0.179641	0.185629	0.191617	0.197605	0.203593	0.209581	0.215569	0.221557	0.227545	0.233533	0.239521	0.245509	0.251497	0.257485	0.263473	0.269461	0.275449	0.281437	0.287425
	0	0.00598802	0.011976	0.0179641	0.0239521	0.0299401	0.0359281	0.0419162	0.0479042	0.0538922	0.0598802	0.0658683	0.0718563	0.0778443	0.0838323	0.0898204	0.0958084	0.101796	0.107784	0.113772	0.11976	0.125749	0.131737	0.137725	0.143713	0.149701	0.155689	0.161677	0.167665	0.173653	0.179641	0.185629	0.191617	0.197605	0.203593	0.209581	0.215569	0.221557	0.227545	0.233533	0.239521	0.245509	0.251497	0.257485	0.263473	0.269461	0.275449	0.281437	0.287425
	0	0.00598802	0.011976	0.0179641	0.0239521	0.0299401	0.0359281	0.0419162	0.0479042	0.0538922	0.0598802	0.0658683	0.0718563	0.0778443	0.0838323	0.0898204	0.0958084	0.101796	0.107784	0.113772	0.11976	0.125749	0.131737	0.137725	0.143713	0.149701	0.155689	0.161677	0.167665	0.173653	0.179641	0.185629	0.191617	0.197605	0.203593	0.209581	0.215569	0.221557	0.227545	0.233533	0.239521	0.245509	0.251497	0.257485	0.263473	0.269461	0.275449	0.281437	0.287425
	0	0.00598802	0.011976	0.0179641	0.0239521	0.0299401	0.0359281	0.0419162	0.0479042	0.0538922	0.0598802	0.0658683	0.0718563	0.0778443	0.0838323	0.0898204	0.0958084	0.101796	0.107784	0.113772	0.11976	0.125749	0.131737	0.137725	0.143713	0.149701	0.155689	0.161677	0.167665	0.173653	0.179641	0.185629	0.191617	0.197605	0.203593	0.209581	0.215569	0.221557	0.227545	0.233533	0.239521	0.245509	0.251497	0.257485	0.263473	0.269461	0.275449	0.281437	0.287425
	0	0.00598802	0.011976	0.0179641	0.0239521	0.0299401	0.0359281	0.0419162	0.0479042	0.0538922	0.0598802	0.0658683	0.0718563	0.0778443	0.0838323	0.0898204	0.0958084	0.101796	0.107784	0.113772	0.11976	0.125749	0.131737	0.137725	0.143713	0.149701	0.155689	0.161677	0.167665	0.173653	0.179641	0.185629	0.191617	0.197605	0.203593	0.209581	0.215569	0.221557	0.227545	0.233533	0.239521	0.245509	0.251497	0.257485	0.263473	0.269461	0.275449	0.281437	0.287425
	0	0.00598802	0.011976	0.0179641	0.0239521	0.0299401	0.0359281	0.0419162	0.0479042	0.0538922	0.0598802	0.0658683	0.0718563	0.0778443	0.0838323	0.0898204	0.0958084	0.101796	0.107784	0.113772	0.11976	0.125749	0.131737	0.137725	0.143713	0.149701	0.155689	0.161677	0.167665	0.173653	0.179641	0.185629	0.191617	0.197605	0.203593	0.209581	0.215569	0.221557	0.227545	0.233533	0.239521	0.245509	0.251497	0.257485	0.263473	0.269461	0.275449	0.281437	0.287425
	0	0.00598802	0.011976	0.0179641	0.0239521	0.0299401	0.0359281	0.0419162	0.0479042	0.0538922	0.0598802	0.0658683	0.0718563	0.0778443	0.0838323	0.0898204	0.0958084	0.101796	0.107784	0.113772	0.11976	0.125749	0.131737	0.137725	0.143713	0.149701	0.155689	0.161677	0.167665	0.173653	0.179641	0.185629	0.191617	0.197605	0.203593	0.209581	0.215569	0.221557	0.227545	0.233533	0.239521	0.245509	0.251497	0.257485	0.263473	0.269461	0.275449	0.281437	0.287425
	0	0.00598802	0.011976	0.0179641	0.0239521	0.0299401	0.0359281	0.0419162	0.0479042	0.0538922	0.0598802	0.0658683	0.0718563	0.0778443	0.0838323	0.0898204	0.0958084	0.101796	0.107784	0.113772	0.11976	0.125749	0.131737	0.137725	0.143713	0.149701	0.155689	0.161677	0.167665	0.173653	0.179641	0.185629	0.191617	0.197605	0.203593	0.209581	0.215569	0.221557	0.227545	0.233533	0.239521	0.245509	0.251497	0.257485	0.263473	0.269461	0.275449	0.281437	0.287425
	0	0.00598802	0.011976	0.0179641	0.0239521	0.0299401	0.0359281	0.0419162	0.0479042	0.0538922	0.0598802	0.0658683	0.0718563	0.0778443	0.0838323	0.0898204	0.0958084	0.101796	0.107784	0.113772	0.11976	0.125749	0.131737	0.137725	0.143713	0.149701	0.155689	0.161677	0.167665	0.173653	0.179641	0.185629	0.191617	0.197605	0.203593	0.209581	0.215569	0.221557	0.227545	0.233533	0.239521	0.245509	0.251497	0.257485	0.263473	0.269461	0.275449	0.281437	0.287425
	0	0.00598802	0.011976	0.0179641	0.0239521	0.0299401	0.0359281	0.0419162	0.0479042	0.0538922	0.0598802	0.0658683	0.0718563	0.0778443	0.0838323	0.0898204	0.0958084	0.101796	0.107784	0.113772	0.11976	0.125749	0.131737	0.137725	0.143713	0.149701	0.155689	0.161677	0.167665	0.173653	0.179641	0.185629	0.191617	0.197605	0.203593	0.209581	0.215569	0.221557	0.227545	0.233533	0.239521	0.245509	0.251497	0.257485	0.263473	0.269461	0.275449	0.281437	0.287425
	0	0.00598802	0.011976	0.0179641	0.0239521	0.0299401	0.0359281	0.0419162	0.0479042	0.0538922	0.0598802	0.0658683	0.0718563	0.0778443	0.0838323	0.0898204	0.0958084	0.101796	0.107784	0.113772	0.11976	0.125749	0.131737	0.137725	0.143713	0.149701	0.155689	0.161677	0.167665	0.173653	0.179641	0.185629	0.191617	0.197605	0.203593	0.209581	0.215569	0.221557	0.227545	0.233533	0.239521	0.245509	0.251497	0.257485	0.263473	0.269461	0.275449	0.281437	0.287425
	0	0.00598802	0.011976	0.0179641	0.0239521	0.0299401	0.0359281	0.0419162	0.0479042	0.0538922	0.0598802	0.0658683	0.0718563	0.0778443	0.0838323	0.0898204	0.0958084	0.101796	0.107784	0.113772	0.11976	0.125749	0.131737	0.137725	0.143713	0.149701	0.155689	0.161677	0.167665	0.173653	0.179641	0.185629	0.191617	0.197605	0.203593	0.209581	0.215569	0.221557	0.227545	0.233533	0.239521	0.245509	0.251497	0.257485	0.263473	0.269461	0.275449	0.281437	0.287425
	0	0.00598802	0.011976	0.0179641	0.0239521	0.0299401	0.0359281	0.0419162	0.0479042	0.0538922	0.0598802	0.0658683	0.0718563	0.0778443	0.0838323	0.0898204	0.0958084	0.101796	0.107784	0.113772	0.11976	0.125749	0.131737	0.137725	0.143713	0.149701	0.155689	0.161677	0.167665	0.173653	0.179641	0.185629	0.191617	0.197605	0.203593	0.209581	0.215569	0.221557	0.227545	0.233533	0.239521	0.245509	0.251497	0.257485	0.263473	0.269461	0.275449	0.281437	0.287425
	0	0.00598802	0.011976	0.0179641	0.0239521	0.0299401	0.0359281	0.0419162	0.0479042	0.0538922	0.0598802	0.0658683	0.0718563	0.0778443	0.0838323	0.0898204	0.0958084	0.101796	0.107784	0.113772	0.11976	0.125749	0.131737	0.137725	0.143713	0.149701	0.155689	0.161677	0.167665	0.173653	0.179641	0.185629	0.191617	0.197605	0.203593	0.209581	0.215569	0.221557	0.227545	0.233533	0.239521	0.245509	0.251497	0.257485	0.263473	0.269461	0.275449	0.281437	0.287425
	0	0.00598802	0.011976	0.0179641	0.0239521	0.0299401	0.0359281	0.0419162	0.0479042	0.0538922	0.0598802	0.0658683	0.0718563	0.0778443	0.0838323	0.0898204	0.0958084	0.101796	0.107784	0.113772	0.11976	0.125749	0.131737	0.137725	0.143713	0.149701	0.155689	0.161677	0.167665	0.173653	0.179641	0.185629	0.191617	0.197605	0.203593	0.209581	0.215569	0.221557	0.227545	0.233533	0.239521	0.245509	0.251497	0.257485	0.263473	0.269461	0.275449	0.281437	0.287425
	0	0.00598802	0.011976	0.0179641	0.0239521	0.0299401	0.0359281	0.0419162	0.0479042	0.0538922	0.0598802	0.0658683	0.0718563	0.0778443	0.0838323	0.0898204	0.0958084	0.101796	0.107784	0.113772	0.11976	0.125749	0.131737	0.137725	0.143713	0.149701	0.155689	0.161677	0.167665	0.173653	0.179641	0.185629	0.191617	0.197605	0.203593	0.209581	0.215569	0.221557	0.227545	0.233533	0.239521	0.245509	0.251497	0.257485	0.263473	0.269461	0.275449	0.281437	0.287425
	0	0.00598802	0.011976	0.0179641	0.0239521	0.0299401	0.0359281	0.0419162	0.0479042	0.0538922	0.0598802	0.0658683	0.0718563	0.0778443	0.0838323	0.0898204	0.0958084	0.101796	0.107784	0.113772	0.11976	0.125749	0.131737	0.137725	0.143713	0.149701	0.155689	0.161677	0.167665	0.173653	0.179641	0.185629	0.191617	0.197605	0.203593	0.209581	0.215569	0.221557	0.227545	0.233533	0.239521	0.245509	0.251497	0.257485	0.263473	0.269461	0.275449	0.281437	0.287425
	0	0.00598802	0.011976	0.0179641	0.0239521	0.0299401	0.0359281	0.0419162	0.0479042	0.0538922	0.0598802	0.0658683	0.0718563	0.0778443	0.0838323	0.0898204	0.0958084	0.101796	0.107784	0.113772	0.11976	0.125749	0.131737	0.137725	0.143713	0.149701	0.155689	0.161677	0.167665	0.173653	0.179641	0.185629	0.191617	0.197605	0.203593	0.209581	0.215569	0.221557	0.227545	0.233533	0.239521	0.245509	0.251497	0.257485	0.263473	0.269461	0.275449	0.281437	0.287425
	0	0.00598802	0.011976	0.0179641	0.0239521	0.0299401	0.0359281	0.0419162	0.0479042	0.0538922	0.0598802	0.0658683	0.0718563	0.0778443	0.0838323	0.0898204	0.0958084	0.101796	0.107784	0.113772	0.11976	0.125749	0.131737	0.137725	0.143713	0.149701	0.155689	0.161677	0.167665	0.173653	0.179641	0.185629	0.191617	0.197605	0.203593	0.209581	0.215569	0.221557	0.227545	0.233533	0.239521	0.245509	0.251497	0.257485	0.263473	0.269461	0.275449	0.281437	0.287425
	0	0.00598802	0.011976	0.0179641	0.0239521	0.0299401	0.0359281	0.0419162	0.0479042	0.0538922	0.0598802	0.0658683	0.0718563	0.0778443	0.0838323	0.0898204	0.0958084	0.101796	0.107784	0.113772	0.11976	0.125749	0.131737	0.137725	0.143713	0.149701	0.155689	0.161677	0.167665	0.173653	0.179641	0.185629	0.191617	0.197605	0.203593	0.209581	0.215569	0.221557	0.227545	0.233533	0.239521	0.245509	0.251497	0.257485	0.263473	0.269461	0.275449	0.281437	0.287425
	0	0.00598802	0.011976	0.0179641	0.0239521	0.0299401	0.0359281	0.0419162	0.0479042	0.0538922	0.0598802	0.0658683	0.0718563	0.0778443	0.0838323	0.0898204	0.0958084	0.101796	0.107784	0.113772	0.11976	0.125749	0.131737	0.137725	0.143713	0.149701	0.155689	0.161677	0.167665	0.173653	0.179641	0.185629	0.191617	0.197605	0.203593	0.209581	0.215569	0.221557	0.227545	0.233533	0.239521	0.245509	0.251497	0.257485	0.263473	0.269461	0.275449	0.281437	0.287425
	0	0.00598802	0.011976	0.0179641	0.0239521	0.0299401	0.0359281	0.0419162	0.0479042	0.0538922	0.0598802	0.0658683	0.0718563	0.0778443	0.0838323	0.0898204	0.0958084	0.101796	0.107784	0.113772	0.11976	0.125749	0.131737	0.137725	0.143713	0.149701	0.155689	0.161677	0.167665	0.173653	0.179641	0.185629	0.191617	0.197605	0.203593	0.209581	0.215569	0.221557	0.227545	0.233533	0.239521	0.245509	0.251497	0.257485	0.263473	0.269461	0.275449	0.281437	0.287425
	0	0.00598802	0.011976	0.0179641	0.0239521	0.0299401	0.0359281	0.0419162	0.0479042	0.0538922	0.0598802	0.0658683	0.0718563	0.0778443	0.0838323	0.0898204	0.0958084	0.101796	0.107784	0.113772	0.11976	0.125749	0.131737	0.137725	0.143713	0.149701	0.155689	0.161677	0.167665	0.173653	0.179641	0.185629	0.191617	0.197605	0.203593	0.209581	0.215569	0.221557	0.227545	0.233533	0.239521	0.245509	0.251497	0.257485	0.263473	0.269461	0.275449	0.281437	0.287425
	0	0.00598802	0.011976	0.0179641	0.0239521	0.0299401	0.0359281	0.0419162	0.0479042	0.0538922	0.0598802	0.0658683	0.0718563	0.0778443	0.0838323	0.0898204	0.0958084	0.101796	0.107784	0.113772	0.11976	0.125749	0.131737	0.137725	0.143713	0.149701	0.155689	0.161677	0.167665	0.173653	0.179641	0.185629	0.191617	0.197605	0.203593	0.209581	0.215569	0.221557	0.227545	0.233533	0.239521	0.245509	0.251497	0.257485	0.263473	0.269461	0.275449	0.281437	0.287425
	0	0.00598802	0.011976	0.0179641	0.0239521	0.0299401	0.0359281	0.0419162	0.0479042	0.0538922	0.0598802	0.0658683	0.0718563	0.0778443	0.0838323	0.0898204	0.0958084	0.101796	0.107784	0.113772	0.11976	0.125749	0.131737	0.137725	0.143713	0.149701	0.155689	0.161677	0.167665	0.173653	0.179641	0.185629	0.191617	0.197605	0.203593	0.209581	0.215569	0.221557	0.227545	0.233533	0.239521	0.245509	0.251497	0.257485	0.263473	0.269461	0.275449	0.281437	0.287425
	0	0.00598802	0.011976	0.0179641	0.0239521	0.0299401	0.0359281	0.0419162	0.0479042	0.0538922	0.0598802	0.0658683	0.0718563	0.0778443	0.0838323	0.0898204	0.0958084	0.101796	0.107784	0.113772	0.11976	0.125749	0.131737	0.137725	0.143713	0.149701	0.155689	0.161677	0.167665	0.173653	0.179641	0.185629	0.191617	0.197605	0.203593	0.209581	0.215569	0.221557	0.227545	0.233533	0.239521	0.245509	0.251497	0.257485	0.263473	0.269461	0.275449	0.281437	0.287425
	0	0.00598802	0.011976	0.0179641	0.0239521	0.0299401	0.0359281	0.0419162	0.0479042	0.0538922	0.0598802	0.0658683	0.0718563	0.0778443	0.0838323	0.0898204	0.0958084	0.101796	0.107784	0.113772	0.11976	0.125749	0.131737	0.137725	0.143713	0.149701	0.155689	0.161677	0.167665	0.173653	0.179641	0.185629	0.191617	0.197605	0.203593	0.209581	0.215569	0.221557	0.227545	0.233533	0.239521	0.245509	0.251497	0.257485	0.263473	0.269461	0.275449	0.281437	0.287425
	0	0.00598802	0.011976	0.0179641	0.0239521	0.0299401	0.0359281	0.0419162	0.0479042	0.0538922	0.0598802	0.0658683	0.0718563	0.0778443	0.0838323	0.0898204	0.0958084	0.101796	0.107784	0.113772	0.11976	0.125749	0.131737	0.137725	0.143713	0.149701	0.155689	0.161677	0.167665	0.173653	0.179641	0.185629	0.191617	0.197605	0.203593	0.209581	0.215569	0.221557	0.227545	0.233533	0.239521	0.245509	0.251497	0.257485	0.263473	0.269461	0.275449	0.281437	0.287425
	0	0.00598802	0.011976	0.0179641	0.0239521	0.0299401	0.0359281	0.0419162	0.0479042	0.0538922	0.0598802	0.0658683	0.0718563	0.0778443	0.0838323	0.0898204	0.0958084	0.101796	0.107784	0.113772	0.11976	0.125749	0.131737	0.137725	0.143713	0.149701	0.155689	0.161677	0.167665	0.173653	0.179641	0.185629	0.191617	0.197605	0.203593	0.209581	0.215569	0.221557	0.227545	0.233533	0.239521	0.245509	0.251497	0.257485	0.263473	0.269461	0.275449	0.281437	0.287425
	0	0.00598802	0.011976	0.0179641	0.0239521	0.0299401	0.0359281	0.0419162	0.0479042	0.0538922	0.0598802	0.0658683	0.0718563	0.0778443	0.0838323	0.0898204	0.0958084	0.101796	0.107784	0.113772	0.11976	0.125749	0.131737	0.137725	0.143713	0.149701	0.155689	0.161677	0.167665	0.173653	0.179641	0.185629	0.191617	0.197605	0.203593	0.209581	0.215569	0.221557	0.227545	0.233533	0.239521	0.245509	0.251497	0.257485	0.263473	0.269461	0.275449	0.281437	0.287425
	0	0.00598802	0.011976	0.0179641	0.0239521	0.0299401	0.0359281	0.0419162	0.0479042	0.0538922	0.0598802	0.0658683	0.0718563	0.0778443	0.0838323	0.0898204	0.0958084	0.101796	0.107784	0.113772	0.11976	0.125749	0.131737	0.137725	0.143713	0.149701	0.155689	0.161677	0.167665	0.173653	0.179641	0.185629	0.191617	0.197605	0.203593	0.209581	0.215569	0.221557	0.227545	0.233533	0.239521	0.245509	0.251497	0.257485	0.263473	0.269461	0.275449	0.281437	0.287425
	0	0.00598802	0.011976	0.0179641	0.0239521	0.0299401	0.0359281	0.0419162	0.0479042	0.0538922	0.0598802	0.0658683	0.0718563	0.0778443	0.0838323	0.0898204	0.0958084	0.101796	0.107784	0.113772	0.11976	0.125749	0.131737	0.137725	0.143713	0.149701	0.155689	0.161677	0.167665	0.173653	0.179641	0.185629	0.191617	0.197605	0.203593	0.209581	0.215569	0.221557	0.227545	0.233533	0.239521	0.245509	0.251497	0.257485	0.263473	0.269461	0.275449	0.281437	0.287425
	0	0.00598802	0.011976	0.0179641	0.0239521	0.0299401	0.0359281	0.0419162	0.0479042	0.0538922	0.0598802	0.0658683	0.0718563	0.0778443	0.0838323	0.0898204	0.0958084	0.101796	0.107784	0.113772	0.11976	0.125749	0.131737	0.137725	0.143713	0.149701	0.155689	0.161677	0.167665	0.173653	0.179641	0.185629	0.191617	0.197605	0.203593	0.209581	0.215569	0.221557	0.227545	0.233533	0.239521	0.245509	0.251497	0.257485	0.263473	0.269461	0.275449	0.281437	0.287425
	0	0.00598802	0.011976	0.0179641	0.0239521	0.0299401	0.0359281	0.0419162	0.0479042	0.0538922	0.0598802	0.0658683	0.0718563	0.0778443	0.0838323	0.0898204	0.0958084	0.101796	0.107784	0.113772	0.11976	0.125749	0.131737	0.137725	0.143713	0.149701	0.155689	0.161677	0.167665	0.173653	0.179641	0.185629	0.191617	0.197605	0.203593	0.209581	0.215569	0.221557	0.227545	0.233533	0.239521	0.245509	0.251497	0.257485	0.263473	0.269461	0.275449	0.281437	0.287425
	0	0.00598802	0.011976	0.0179641	0.0239521	0.0299401	0.0359281	0.0419162	0.0479042	0.0538922	0.0598802	0.0658683	0.0718563	0.0778443	0.0838323	0.0898204	0.0958084	0.101796	0.107784	0.113772	0.11976	0.125749	0.131737	0.137725	0.143713	0.149701	0.155689	0.161677	0.167665	0.173653	0.179641	0.185629	0.191617	0.197605	0.203593	0.209581	0.215569	0.221557	0.227545	0.233533	0.239521	0.245509	0.251497	0.257485	0.263473	0.269461	0.275449	0.281437	0.287425
	0	0.00598802	0.011976	0.0179641	0.0239521	0.0299401	0.0359281	0.0419162	0.0479042	0.0538922	0.0598802	0.0658683	0.0718563	0.0778443	0.0838323	0.0898204	0.0958084	0.101796	0.107784	0.113772	0.11976	0.125749	0.131737	0.137725	0.143713	0.149701	0.155689	0.161677	0.167665	0.173653	0.179641	0.185629	0.191617	0.197605	0.203593	0.209581	0.215569	0.221557	0.227545	0.233533	0.239521	0.245509	0.251497	0.257485	0.263473	0.269461	0.275449	0.281437	0.287425
	0	0.00598802	0.011976	0.0179641	0.0239521	0.0299401	0.0359281	0.0419162	0.0479042	0.0538922	0.0598802	0.0658683	0.0718563	0.0778443	0.0838323	0.0898204	0.0958084	0.101796	0.107784	0.113772	0.11976	0.125749	0.131737	0.137725	0.143713	0.149701	0.155689	0.161677	0.167665	0.173653	0.179641	0.185629	0.191617	0.197605	0.203593	0.209581	0.215569	0.221557	0.227545	0.233533	0.239521	0.245509	0.251497	0.257485	0.263473	0.269461	0.275449	0.281437	0.287425
	0	0.00598802	0.011976	0.0179641	0.0239521	0.0299401	0.0359281	0.0419162	0.0479042	0.0538922	0.0598802	0.0658683	0.0718563	0.0778443	0.0838323	0.0898204	0.0958084	0.101796	0.107784	0.113772	0.11976	0.125749	0.131737	0.137725	0.143713	0.149701	0.155689	0.161677	0.167665	0.173653	0.179641	0.185629	0.191617	0.197605	0.203593	0.209581	0.215569	0.221557	0.227545	0.233533	0.239521	0.245509	0.251497	0.257485	0.263473	0.269461	0.275449	0.281437	0.287425
	0	0.00598802	0.011976	0.0179641	0.0239521	0.0299401	0.0359281	0.0419162	0.0479042	0.0538922	0.0598802	0.0658683	0.0718563	0.0778443	0.0838323	0.0898204	0.0958084	0.101796	0.107784	0.113772	0.11976	0.125749	0.131737	0.137725	0.143713	0.149701	0.155689	0.161677	0.167665	0.173653	0.179641	0.185629	0.191617	0.197605	0.203593	0.209581	0.215569	0.221557	0.227545	0.233533	0.239521	0.245509	0.251497	0.257485	0.263473	0.269461	0.275449	0.281437	0.287425
	0	0.00598802	0.011976	0.0179641	0.0239521	0.0299401	0.0359281	0.0419162	0.0479042	0.0538922	0.0598802	0.0658683	0.0718563	0.0778443	0.0838323	0.0898204	0.0958084	0.101796	0.107784	0.113772	0.11976	0.125749	0.131737	0.137725	0.143713	0.149701	0.155689	0.161677	0.167665	0.173653	0.179641	0.185629	0.191617	0.197605	0.203593	0.209581	0.215569	0.221557	0.227545	0.233533	0.239521	0.245509	0.251497	0.257485	0.263473	0.269461	0.275449	0.281437	0.287425
	0	0.00598802	0.011976	0.0179641	0.0239521	0.0299401	0.0359281	0.0419162	0.0479042	0.0538922	0.0598802	0.0658683	0.0718563	0.0778443	0.0838323	0.0898204	0.0958084	0.101796	0.107784	0.113772	0.11976	0.125749	0.131737	0.137725	0.143713	0.149701	0.155689	0.161677	0.167665	0.173653	0.179641	0.185629	0.191617	0.197605	0.203593	0.209581	0.215569	0.221557	0.227545	0.233533	0.239521	0.245509	0.251497	0.257485	0.263473	0.269461	0.275449	0.281437	0.287425
	0	0.00598802	0.011976	0.0179641	0.0239521	0.0299401	0.0359281	0.0419162	0.0479042	0.0538922	0.0598802	0.0658683	0.0718563	0.0778443	0.0838323	0.0898204	0.0958084	0.101796	0.107784	0.113772	0.11976	0.125749	0.131737	0.137725	0.143713	0.149701	0.155689	0.161677	0.167665	0.173653	0.179641	0.185629	0.191617	0.197605	0.203593	0.209581	0.215569	0.221557	0.227545	0.233533	0.239521	0.245509	0.251497	0.257485	0.263473	0.269461	0.275449	0.281437	0.287425
	0	0.00598802	0.011976	0.0179641	0.0239521	0.0299401	0.0359281	0.0419162	0.0479042	0.0538922	0.0598802	0.0658683	0.0718563	0.0778443	0.0838323	0.0898204	0.0958084	0.101796	0.107784	0.113772	0.11976	0.125749	0.131737	0.137725	0.143713	0.149701	0.155689	0.161677	0.167665	0.173653	0.179641	0.185629	0.191617	0.197605	0.203593	0.209581	0.215569	0.221557	0.227545	0.233533	0.239521	0.245509	0.251497	0.257485	0.263473	0.269461	0.275449	0.281437	0.287425
	0	0.00598802	0.011976	0.0179641	0.0239521	0.0299401	0.0359281	0.0419162	0.0479042	0.0538922	0.0598802	0.0658683	0.0718563	0.0778443	0.0838323	0.0898204	0.0958084	0.101796	0.107784	0.113772	0.11976	0.125749	0.131737	0.137725	0.143713	0.149701	0.155689	0.161677	0.167665	0.173653	0.179641	0.185629	0.191617	0.197605	0.203593	0.209581	0.215569	0.221557	0.227545	0.233533	0.239521	0.245509	0.251497	0.257485	0.263473	0.269461	0.275449	0.281437	0.287425
	0	0.00598802	0.011976	0.0179641	0.0239521	0.0299401	0.0359281	0.0419162	0.0479042	0.0538922	0.0598802	0.0658683	0.0718563	0.0778443	0.0838323	0.0898204	0.0958084	0.101796	0.107784	0.113772	0.11976	0.125749	0.131737	0.137725	0.143713	0.149701	0.155689	0.161677	0.167665	0.173653	0.179641	0.185629	0.191617	0.197605	0.203593	0.209581	0.215569	0.221557	0.227545	0.233533	0.239521	0.245509	0.251497	0.257485	0.263473	0.269461	0.275449	0.281437	0.287425
	0	0.00598802	0.011976	0.0179641	0.0239521	0.0299401	0.0359281	0.0419162	0.0479042	0.0538922	0.0598802	0.0658683	0.0718563	0.0778443	0.0838323	0.0898204	0.0958084	0.101796	0.107784	0.113772	0.11976	0.125749	0.131737	0.137725	0.143713	0.149701	0.155689	0.161677	0.167665	0.173653	0.179641	0.185629	0.191617	0.197605	0.203593	0.209581	0.215569	0.221557	0.227545	0.233533	0.239521	0.245509	0.251497	0.257485	0.263473	0.269461	0.275449	0.281437	0.287425
	0	0.00598802	0.011976	0.0179641	0.0239521	0.0299401	0.0359281	0.0419162	0.0479042	0.0538922	0.0598802	0.0658683	0.0718563	0.0778443	0.0838323	0.0898204	0.0958084	0.101796	0.107784	0.113772	0.11976	0.125749	0.131737	0.137725	0.143713	0.149701	0.155689	0.161677	0.167665	0.173653	0.179641	0.185629	0.191617	0.197605	0.203593	0.209581	0.215569	0.221557	0.227545	0.233533	0.239521	0.245509	0.251497	0.257485	0.263473	0.269461	0.275449	0.281437	0.287425
	0	0.00598802	0.011976	0.0179641	0.0239521	0.0299401	0.0359281	0.0419162	0.0479042	0.0538922	0.0598802	0.0658683	0.0718563	0.0778443	0.0838323	0.0898204	0.0958084	0.101796	0.107784	0.113772	0.11976	0.125749	0.131737	0.137725	0.143713	0.149701	0.155689	0.161677	0.167665	0.173653	0.179641	0.185629	0.191617	0.197605	0.203593	0.209581	0.215569	0.221557	0.227545	0.233533	0.239521	0.245509	0.251497	0.257485	0.263473	0.269461	0.275449	0.281437	0.287425
	0	0.00598802	0.011976	0.0179641	0.0239521	0.0299401	0.0359281	0.0419162	0.0479042	0.0538922	0.0598802	0.0658683	0.0718563	0.0778443	0.0838323	0.0898204	0.0958084	0.101796	0.107784	0.113772	0.11976	0.125749	0.131737	0.137725	0.143713	0.149701	0.155689	0.161677	0.167665	0.173653	0.179641	0.185629	0.191617	0.197605	0.203593	0.209581	0.215569	0.221557	0.227545	0.233533	0.239521	0.245509	0.251497	0.257485	0.263473	0.269461	0.275449	0.281437	0.287425
	0	0.00598802	0.011976	0.0179641	0.0239521	0.0299401	0.0359281	0.0419162	0.0479042	0.0538922	0.0598802	0.0658683	0.0718563	0.0778443	0.0838323	0.0898204	0.0958084	0.101796	0.107784	0.113772	0.11976	0.125749	0.131737	0.137725	0.143713	0.149701	0.155689	0.161677	0.167665	0.173653	0.179641	0.185629	0.191617	0.197605	0.203593	0.209581	0.215569	0.221557	0.227545	0.233533	0.239521	0.245509	0.251497	0.257485	0.263473	0.269461	0.275449	0.281437	0.287425
	0	0.00598802	0.011976	0.0179641	0.0239521	0.0299401	0.0359281	0.0419162	0.0479042	0.0538922	0.0598802	0.0658683	0.0718563	0.0778443	0.0838323	0.0898204	0.0958084	0.101796	0.107784	0.113772	0.11976	0.125749	0.131737	0.137725	0.143713	0.149701	0.155689	0.161677	0.167665	0.173653	0.179641	0.185629	0.191617	0.197605	0.203593	0.209581	0.215569	0.221557	0.227545	0.233533	0.239521	0.245509	0.251497	0.257485	0.263473	0.269461	0.275449	0.281437	0.287425
	0	0.00598802	0.011976	0.0179641	0.0239521	0.0299401	0.0359281	0.0419162	0.0479042	0.0538922	0.0598802	0.0658683	0.0718563	0.0778443	0.0838323	0.0898204	0.0958084	0.101796	0.107784	0.113772	0.11976	0.125749	0.131737	0.137725	0.143713	0.149701	0.155689	0.161677	0.167665	0.173653	0.179641	0.185629	0.191617	0.197605	0.203593	0.209581	0.215569	0.221557	0.227545	0.233533	0.239521	0.245509	0.251497	0.257485	0.263473	0.269461	0.275449	0.281437	0.287425
	0	0.00598802	0.011976	0.0179641	0.0239521	0.0299401	0.0359281	0.0419162	0.0479042	0.0538922	0.0598802	0.0658683	0.0718563	0.0778443	0.0838323	0.0898204	0.0958084	0.101796	0.107784	0.113772	0.11976	0.125749	0.131737	0.137725	0.143713	0.149701	0.155689	0.161677	0.167665	0.173653	0.179641	0.185629	0.191617	0.197605	0.203593	0.209581	0.215569	0.221557	0.227545	0.233533	0.239521	0.245509	0.251497	0.257485	0.263473	0.269461	0.275449	0.281437	0.287425
	0	0.00598802	0.011976	0.0179641	0.0239521	0.0299401	0.0359281	0.0419162	0.0479042	0.0538922	0.0598802	0.0658683	0.0718563	0.0778443	0.0838323	0.0898204	0.0958084	0.101796	0.107784	0.113772	0.11976	0.125749	0.131737	0.137725	0.143713	0.149701	0.155689	0.161677	0.167665	0.173653	0.179641	0.185629	0.191617	0.197605	0.203593	0.209581	0.215569	0.221557	0.227545	0.233533	0.239521	0.245509	0.251497	0.257485	0.263473	0.269461	0.275449	0.281437	0.287425
	0	0.00598802	0.011976	0.0179641	0.0239521	0.0299401	0.0359281	0.0419162	0.0479042	0.0538922	0.0598802	0.0658683	0.0718563	0.0778443	0.0838323	0.0898204	0.0958084	0.101796	0.107784	0.113772	0.11976	0.125749	0.131737	0.137725	0.143713	0.149701	0.155689	0.161677	0.167665	0.173653	0.179641	0.185629	0.191617	0.197605	0.203593	0.209581	0.215569	0.221557	0.227545	0.233533	0.239521	0.245509	0.251497	0.257485	0.263473	0.269461	0.275449	0.281437	0.287425
	0	0.00598802	0.011976	0.0179641	0.0239521	0.0299401	0.0359281	0.0419162	0.0479042	0.0538922	0.0598802	0.0658683	0.0718563	0.0778443	0.0838323	0.0898204	0.0958084	0.101796	0.107784	0.113772	0.11976	0.125749	0.131737	0.137725	0.143713	0.149701	0.155689	0.161677	0.167665	0.173653	0.179641	0.185629	0.191617	0.197605	0.203593	0.209581	0.215569	0.221557	0.227545	0.233533	0.239521	0.245509	0.251497	0.257485	0.263473	0.269461	0.275449	0.281437	0.287425
	0	0.00598802	0.011976	0.0179641	0.0239521	0.0299401	0.0359281	0.0419162	0.0479042	0.0538922	0.0598802	0.0658683	0.0718563	0.0778443	0.0838323	0.0898204	0.0958084	0.101796	0.107784	0.113772	0.11976	0.125749	0.131737	0.137725	0.143713	0.149701	0.155689	0.161677	0.167665	0.173653	0.179641	0.185629	0.191617	0.197605	0.203593	0.209581	0.215569	0.221557	0.227545	0.233533	0.239521	0.245509	0.251497	0.257485	0.263473	0.269461	0.275449	0.281437	0.287425
	0	0.00598802	0.011976	0.0179641	0.0239521	0.0299401	0.0359281	0.0419162	0.0479042	0.0538922	0.0598802	0.0658683	0.0718563	0.0778443	0.0838323	0.0898204	0.0958084	0.101796	0.107784	0.113772	0.11976	0.125749	0.131737	0.137725	0.143713	0.149701	0.155689	0.161677	0.167665	0.173653	0.179641	0.185629	0.191617	0.197605	0.203593	0.209581	0.215569	0.221557	0.227545	0.233533	0.239521	0.245509	0.251497	0.257485	0.263473	0.269461	0.275449	0.281437	0.287425
	0	0.00598802	0.011976	0.0179641	0.0239521	0.0299401	0.0359281	0.0419162	0.0479042	0.0538922	0.0598802	0.0658683	0.0718563	0.0778443	0.0838323	0.0898204	0.0958084	0.101796	0.107784	0.113772	0.11976	0.125749	0.131737	0.137725	0.143713	0.149701	0.155689	0.161677	0.167665	0.173653	0.179641	0.185629	0.191617	0.197605	0.203593	0.209581	0.215569	0.221557	0.227545	0.233533	0.239521	0.245509	0.251497	0.257485	0.263473	0.269461	0.275449	0.281437	0.287425
	0	0.00598802	0.011976	0.0179641	0.0239521	0.0299401	0.0359281	0.0419162	0.0479042	0.0538922	0.0598802	0.0658683	0.0718563	0.0778443	0.0838323	0.0898204	0.0958084	0.101796	0.107784	0.113772	0.11976	0.125749	0.131737	0.137725	0.143713	0.149701	0.155689	0.161677	0.167665	0.173653	0.179641	0.185629	0.191617	0.197605	0.203593	0.209581	0.215569	0.221557	0.227545	0.233533	0.239521	0.245509	0.251497	0.257485	0.263473	0.269461	0.275449	0.281437	0.287425
	0	0.00598802	0.011976	0.0179641	0.0239521	0.0299401	0.0359281	0.0419162	0.0479042	0.0538922	0.0598802	0.0658683	0.0718563	0.0778443	0.0838323	0.0898204	0.0958084	0.101796	0.107784	0.113772	0.11976	0.125749	0.131737	0.137725	0.143713	0.149701	0.155689	0.161677	0.167665	0.173653	0.179641	0.185629	0.191617	0.197605	0.203593	0.209581	0.215569	0.221557	0.227545	0.233533	0.239521	0.245509	0.251497	0.257485	0.263473	0.269461	0.275449	0.281437	0.287425
	0	0.00598802	0.011976	0.0179641	0.0239521	0.0299401	0.0359281	0.0419162	0.0479042	0.0538922	0.0598802	0.0658683	0.0718563	0.0778443	0.0838323	0.0898204	0.0958084	0.101796	0.107784	0.113772	0.11976	0.125749	0.131737	0.137725	0.143713	0.149701	0.155689	0.161677	0.167665	0.173653	0.179641	0.185629	0.191617	0.197605	0.203593	0.209581	0.215569	0.221557	0.227545	0.233533	0.239521	0.245509	0.251497	0.257485	0.263473	0.269461	0.275449	0.281437	0.287425
	0	0.00598802	0.011976	0.0179641	0.0239521	0.0299401	0.0359281	0.0419162	0.0479042	0.0538922	0.0598802	0.0658683	0.0718563	0.0778443	0.0838323	0.0898204	0.0958084	0.101796	0.107784	0.113772	0.11976	0.125749	0.131737	0.137725	0.143713	0.149701	0.155689	0.161677	0.167665	0.173653	0.179641	0.185629	0.191617	0.197605	0.203593	0.209581	0.215569	0.221557	0.227545	0.233533	0.239521	0.245509	0.251497	0.257485	0.263473	0.269461	0.275449	0.281437	0.287425
	0	0.00598802	0.011976	0.0179641	0.0239521	0.0299401	0.0359281	0.0419162	0.0479042	0.0538922	0.0598802	0.0658683	0.0718563	0.0778443	0.0838323	0.0898204	0.0958084	0.101796	0.107784	0.113772	0.11976	0.125749	0.131737	0.137725	0.143713	0.149701	0.155689	0.161677	0.167665	0.173653	0.179641	0.185629	0.191617	0.197605	0.203593	0.209581	0.215569	0.221557	0.227545	0.233533	0.239521	0.245509	0.251497	0.257485	0.263473	0.269461	0.275449	0.281437	0.287425
	0	0.00598802	0.011976	0.0179641	0.0239521	0.0299401	0.0359281	0.0419162	0.0479042	0.0538922	0.0598802	0.0658683	0.0718563	0.0778443	0.0838323	0.0898204	0.0958084	0.101796	0.107784	0.113772	0.11976	0.125749	0.131737	0.137725	0.143713	0.149701	0.155689	0.161677	0.167665	0.173653	0.179641	0.185629	0.191617	0.197605	0.203593	0.209581	0.215569	0.221557	0.227545	0.233533	0.239521	0.245509	0.251497	0.257485	0.263473	0.269461	0.275449	0.281437	0.287425
	0	0.00598802	0.011976	0.0179641	0.0239521	0.0299401	0.0359281	0.0419162	0.0479042	0.0538922	0.0598802	0.0658683	0.0718563	0.0778443	0.0838323	0.0898204	0.0958084	0.101796	0.107784	0.113772	0.11976	0.125749	0.131737	0.137725	0.143713	0.149701	0.155689	0.161677	0.167665	0.173653	0.179641	0.185629	0.191617	0.197605	0.203593	0.209581	0.215569	0.221557	0.227545	0.233533	0.239521	0.245509	0.251497	0.257485	0.263473	0.269461	0.275449	0.281437	0.287425
	0	0.00598802	0.011976	0.0179641	0.0239521	0.0299401	0.0359281	0.0419162	0.0479042	0.0538922	0.0598802	0.0658683	0.0718563	0.0778443	0.0838323	0.0898204	0.0958084	0.101796	0.107784	0.113772	0.11976	0.125749	0.131737	0.137725	0.143713	0.149701	0.155689	0.161677	0.167665	0.173653	0.179641	0.185629	0.191617	0.197605	0.203593	0.209581	0.215569	0.221557	0.227545	0.233533	0.239521	0.245509	0.251497	0.257485	0.263473	0.269461	0.275449	0.281437	0.287425
	0	0.00598802	0.011976	0.0179641	0.0239521	0.0299401	0.0359281	0.0419162	0.0479042	0.0538922	0.0598802	0.0658683	0.0718563	0.0778443	0.0838323	0.0898204	0.0958084	0.101796	0.107784	0.113772	0.11976	0.125749	0.131737	0.137725	0.143713	0.149701	0.155689	0.161677	0.167665	0.173653	0.179641	0.185629	0.191617	0.197605	0.203593	0.209581	0.215569	0.221557	0.227545	0.233533	0.239521	0.245509	0.251497	0.257485	0.263473	0.269461	0.275449	0.281437	0.287425
	0	0.00598802	0.011976	0.0179641	0.0239521	0.0299401	0.0359281	0.0419162	0.0479042	0.0538922	0.0598802	0.0658683	0.0718563	0.0778443	0.0838323	0.0898204	0.0958084	0.101796	0.107784	0.113772	0.11976	0.125749	0.131737	0.137725	0.143713	0.149701	0.155689	0.161677	0.167665	0.173653	0.179641	0.185629	0.191617	0.197605	0.203593	0.209581	0.215569	0.221557	0.227545	0.233533	0.239521	0.245509	0.251497	0.257485	0.263473	0.269461	0.275449	0.281437	0.287425
	0	0.00598802	0.011976	0.0179641	0.0239521	0.0299401	0.0359281	0.0419162	0.0479042	0.0538922	0.0598802	0.0658683	0.0718563	0.0778443	0.0838323	0.0898204	0.0958084	0.101796	0.107784	0.113772	0.11976	0.125749	0.131737	0.137725	0.143713	0.149701	0.155689	0.161677	0.167665	0.173653	0.179641	0.185629	0.191617	0.197605	0.203593	0.209581	0.215569	0.221557	0.227545	0.233533	0.239521	0.245509	0.251497	0.257485	0.263473	0.269461	0.275449	0.281437	0.287425
	0	0.00598802	0.011976	0.0179641	0.0239521	0.0299401	0.0359281	0.0419162	0.0479042	0.0538922	0.0598802	0.0658683	0.0718563	0.0778443	0.0838323	0.0898204	0.0958084	0.101796	0.107784	0.113772	0.11976	0.125749	0.131737	0.137725	0.143713	0.149701	0.155689	0.161677	0.167665	0.173653	0.179641	0.185629	0.191617	0.197605	0.203593	0.209581	0.215569	0.221557	0.227545	0.233533	0.239521	0.245509	0.251497	0.257485	0.263473	0.269461	0.275449	0.281437	0.287425
	0	0.00598802	0.011976	0.0179641	0.0239521	0.0299401	0.0359281	0.0419162	0.0479042	0.0538922	0.0598802	0.0658683	0.0718563	0.0778443	0.0838323	0.0898204	0.0958084	0.101796	0.107784	0.113772	0.11976	0.125749	0.131737	0.137725	0.143713	0.149701	0.155689	0.161677	0.167665	0.173653	0.179641	0.185629	0.191617	0.197605	0.203593	0.209581	0.215569	0.221557	0.227545	0.233533	0.239521	0.245509	0.251497	0.257485	0.263473	0.269461	0.275449	0.281437	0.287425
	0	0.00598802	0.011976	0.0179641	0.0239521	0.0299401	0.0359281	0.0419162	0.0479042	0.0538922	0.0598802	0.0658683	0.0718563	0.0778443	0.0838323	0.0898204	0.0958084	0.101796	0.107784	0.113772	0.11976	0.125749	0.131737	0.137725	0.143713	0.149701	0.155689	0.161677	0.167665	0.173653	0.179641	0.185629	0.191617	0.197605	0.203593	0.209581	0.215569	0.221557	0.227545	0.233533	0.239521	0.245509	0.251497	0.257485	0.263473	0.269461	0.275449	0.281437	0.287425
	0	0.00598802	0.011976	0.0179641	0.0239521	0.0299401	0.0359281	0.0419162	0.0479042	0.0538922	0.0598802	0.0658683	0.0718563	0.0778443	0.0838323	0.0898204	0.0958084	0.101796	0.107784	0.113772	0.11976	0.125749	0.131737	0.137725	0.143713	0.149701	0.155689	0.161677	0.167665	0.173653	0.179641	0.185629	0.191617	0.197605	0.203593	0.209581	0.215569	0.221557	0.227545	0.233533	0.239521	0.245509	0.251497	0.257485	0.263473	0.269461	0.275449	0.281437	0.287425
	0	0.00598802	0.011976	0.0179641	0.0239521	0.0299401	0.0359281	0.0419162	0.0479042	0.0538922	0.0598802	0.0658683	0.0718563	0.0778443	0.0838323	0.0898204	0.0958084	0.101796	0.107784	0.113772	0.11976	0.125749	0.131737	0.137725	0.143713	0.149701	0.155689	0.161677	0.167665	0.173653	0.179641	0.185629	0.191617	0.197605	0.203593	0.209581	0.215569	0.221557	0.227545	0.233533	0.239521	0.245509	0.251497	0.257485	0.263473	0.269461	0.275449	0.281437	0.287425
	0	0.00598802	0.011976	0.0179641	0.0239521	0.0299401	0.0359281	0.0419162	0.0479042	0.0538922	0.0598802	0.0658683	0.0718563	0.0778443	0.0838323	0.0898204	0.0958084	0.101796	0.107784	0.113772	0.11976	0.125749	0.131737	0.137725	0.143713	0.149701	0.155689	0.161677	0.167665	0.173653	0.179641	0.185629	0.191617	0.197605	0.203593	0.209581	0.215569	0.221557	0.227545	0.233533	0.239521	0.245509	0.251497	0.257485	0.263473	0.269461	0.275449	0.281437	0.287425
	0	0.00598802	0.011976	0.0179641	0.0239521	0.0299401	0.0359281	0.0419162	0.0479042	0.0538922	0.0598802	0.0658683	0.0718563	0.0778443	0.0838323	0.0898204	0.0958084	0.101796	0.107784	0.113772	0.11976	0.125749	0.131737	0.137725	0.143713	0.149701	0.155689	0.161677	0.167665	0.173653	0.179641	0.185629	0.191617	0.197605	0.203593	0.209581	0.215569	0.221557	0.227545	0.233533	0.239521	0.245509	0.251497	0.257485	0.263473	0.269461	0.275449	0.281437	0.287425
	0	0.00598802	0.011976	0.0179641	0.0239521	0.0299401	0.0359281	0.0419162	0.0479042	0.0538922	0.0598802	0.0658683	0.0718563	0.0778443	0.0838323	0.0898204	0.0958084	0.101796	0.107784	0.113772	0.11976	0.125749	0.131737	0.137725	0.143713	0.149701	0.155689	0.161677	0.167665	0.173653	0.179641	0.185629	0.191617	0.197605	0.203593	0.209581	0.215569	0.221557	0.227545	0.233533	0.239521	0.245509	0.251497	0.257485	0.263473	0.269461	0.275449	0.281437	0.287425
	0	0.00598802	0.011976	0.0179641	0.0239521	0.0299401	0.0359281	0.0419162	0.0479042	0.0538922	0.0598802	0.0658683	0.0718563	0.0778443	0.0838323	0.0898204	0.0958084	0.101796	0.107784	0.113772	0.11976	0.125749	0.131737	0.137725	0.143713	0.149701	0.155689	0.161677	0.167665	0.173653	0.179641	0.185629	0.191617	0.197605	0.203593	0.209581	0.215569	0.221557	0.227545	0.233533	0.239521	0.245509	0.251497	0.257485	0.263473	0.269461	0.275449	0.281437	0.287425
	0	0.00598802	0.011976	0.0179641	0.0239521	0.0299401	0.0359281	0.0419162	0.0479042	0.0538922	0.0598802	0.0658683	0.0718563	0.0778443	0.0838323	0.0898204	0.0958084	0.101796	0.107784	0.113772	0.11976	0.125749	0.131737	0.137725	0.143713	0.149701	0.155689	0.161677	0.167665	0.173653	0.179641	0.185629	0.191617	0.197605	0.203593	0.209581	0.215569	0.221557	0.227545	0.233533	0.239521	0.245509	0.251497	0.257485	0.263473	0.269461	0.275449	0.281437	0.287425
	0	0.00598802	0.011976	0.0179641	0.0239521	0.0299401	0.0359281	0.0419162	0.0479042	0.0538922	0.0598802	0.0658683	0.0718563	0.0778443	0.0838323	0.0898204	0.0958084	0.101796	0.107784	0.113772	0.11976	0.125749	0.131737	0.137725	0.143713	0.149701	0.155689	0.161677	0.167665	0.173653	0.179641	0.185629	0.191617	0.197605	0.203593	0.209581	0.215569	0.221557	0.227545	0.233533	0.239521	0.245509	0.251497	0.257485	0.263473	0.269461	0.275449	0.281437	0.287425
	0	0.00598802	0.011976	0.0179641	0.0239521	0.0299401	0.0359281	0.0419162	0.0479042	0.0538922	0.0598802	0.0658683	0.0718563	0.0778443	0.0838323	0.0898204	0.0958084	0.101796	0.107784	0.113772	0.11976	0.125749	0.131737	0.137725	0.143713	0.149701	0.155689	0.161677	0.167665	0.173653	0.179641	0.185629	0.191617	0.197605	0.203593	0.209581	0.215569	0.221557	0.227545	0.233533	0.239521	0.245509	0.251497	0.257485	0.263473	0.269461	0.275449	0.281437	0.287425
	0	0.00598802	0.011976	0.0179641	0.0239521	0.0299401	0.0359281	0.0419162	0.0479042	0.0538922	0.0598802	0.0658683	0.0718563	0.0778443	0.0838323	0.0898204	0.0958084	0.101796	0.107784	0.113772	0.11976	0.125749	0.131737	0.137725	0.143713	0.149701	0.155689	0.161677	0.167665	0.173653	0.179641	0.185629	0.191617	0.197605	0.203593	0.209581	0.215569	0.221557	0.227545	0.233533	0.239521	0.245509	0.251497	0.257485	0.263473	0.269461	0.275449	0.281437	0.287425
	0	0.00598802	0.011976	0.0179641	0.0239521	0.0299401	0.0359281	0.0419162	0.0479042	0.0538922	0.0598802	0.0658683	0.0718563	0.0778443	0.0838323	0.0898204	0.0958084	0.101796	0.107784	0.113772	0.11976	0.125749	0.131737	0.137725	0.143713	0.149701	0.155689	0.161677	0.167665	0.173653	0.179641	0.185629	0.191617	0.197605	0.203593	0.209581	0.215569	0.221557	0.227545	0.233533	0.239521	0.245509	0.251497	0.257485	0.263473	0.269461	0.275449	0.281437	0.287425
	0	0.00598802	0.011976	0.0179641	0.0239521	0.0299401	0.0359281	0.0419162	0.0479042	0.0538922	0.0598802	0.0658683	0.0718563	0.0778443	0.0838323	0.0898204	0.0958084	0.101796	0.107784	0.113772	0.11976	0.125749	0.131737	0.137725	0.143713	0.149701	0.155689	0.161677	0.167665	0.173653	0.179641	0.185629	0.191617	0.197605	0.203593	0.209581	0.215569	0.221557	0.227545	0.233533	0.239521	0.245509	0.251497	0.257485	0.263473	0.269461	0.275449	0.281437	0.287425
	0	0.00598802	0.011976	0.0179641	0.0239521	0.0299401	0.0359281	0.0419162	0.0479042	0.0538922	0.0598802	0.0658683	0.0718563	0.0778443	0.0838323	0.0898204	0.0958084	0.101796	0.107784	0.113772	0.11976	0.125749	0.131737	0.137725	0.143713	0.149701	0.155689	0.161677	0.167665	0.173653	0.179641	0.185629	0.191617	0.197605	0.203593	0.209581	0.215569	0.221557	0.227545	0.233533	0.239521	0.245509	0.251497	0.257485	0.263473	0.269461	0.275449	0.281437	0.287425
	0	0.00598802	0.011976	0.0179641	0.0239521	0.0299401	0.0359281	0.0419162	0.0479042	0.0538922	0.0598802	0.0658683	0.0718563	0.0778443	0.0838323	0.0898204	0.0958084	0.101796	0.107784	0.113772	0.11976	0.125749	0.131737	0.137725	0.143713	0.149701	0.155689	0.161677	0.167665	0.173653	0.179641	0.185629	0.191617	0.197605	0.203593	0.209581	0.215569	0.221557	0.227545	0.233533	0.239521	0.245509	0.251497	0.257485	0.263473	0.269461	0.275449	0.281437	0.287425
	0	0.00598802	0.011976	0.0179641	0.0239521	0.0299401	0.0359281	0.0419162	0.0479042	0.0538922	0.0598802	0.0658683	0.0718563	0.0778443	0.0838323	0.0898204	0.0958084	0.101796	0.107784	0.113772	0.11976	0.125749	0.131737	0.137725	0.143713	0.149701	0.155689	0.161677	0.167665	0.173653	0.179641	0.185629	0.191617	0.197605	0.203593	0.209581	0.215569	0.221557	0.227545	0.233533	0.239521	0.245509	0.251497	0.257485	0.263473	0.269461	0.275449	0.281437	0.287425
	0	0.00598802	0.011976	0.0179641	0.0239521	0.0299401	0.0359281	0.0419162	0.0479042	0.0538922	0.0598802	0.0658683	0.0718563	0.0778443	0.0838323	0.0898204	0.0958084	0.101796	0.107784	0.113772	0.11976	0.125749	0.131737	0.137725	0.143713	0.149701	0.155689	0.161677	0.167665	0.173653	0.179641	0.185629	0.191617	0.197605	0.203593	0.209581	0.215569	0.221557	0.227545	0.233533	0.239521	0.245509	0.251497	0.257485	0.263473	0.269461	0.275449	0.281437	0.287425
	0	0.00598802	0.011976	0.0179641	0.0239521	0.0299401	0.0359281	0.0419162	0.0479042	0.0538922	0.0598802	0.0658683	0.0718563	0.0778443	0.0838323	0.0898204	0.0958084	0.101796	0.107784	0.113772	0.11976	0.125749	0.131737	0.137725	0.143713	0.149701	0.155689	0.161677	0.167665	0.173653	0.179641	0.185629	0.191617	0.197605	0.203593	0.209581	0.215569	0.221557	0.227545	0.233533	0.239521	0.245509	0.251497	0.257485	0.263473	0.269461	0.275449	0.281437	0.287425
	0	0.00598802	0.011976	0.0179641	0.0239521	0.0299401	0.0359281	0.0419162	0.0479042	0.0538922	0.0598802	0.0658683	0.0718563	0.0778443	0.0838323	0.0898204	0.0958084	0.101796	0.107784	0.113772	0.11976	0.125749	0.131737	0.137725	0.143713	0.149701	0.155689	0.161677	0.167665	0.173653	0.179641	0.185629	0.191617	0.197605	0.203593	0.209581	0.215569	0.221557	0.227545	0.233533	0.239521	0.245509	0.251497	0.257485	0.263473	0.269461	0.275449	0.281437	0.287425
	0	0.00598802	0.011976	0.0179641	0.0239521	0.0299401	0.0359281	0.0419162	0.0479042	0.0538922	0.0598802	0.0658683	0.0718563	0.0778443	0.0838323	0.0898204	0.0958084	0.101796	0.107784	0.113772	0.11976	0.125749	0.131737	0.137725	0.143713	0.149701	0.155689	0.161677	0.167665	0.173653	0.179641	0.185629	0.191617	0.197605	0.203593	0.209581	0.215569	0.221557	0.227545	0.233533	0.239521	0.245509	0.251497	0.257485	0.263473	0.269461	0.275449	0.281437	0.287425
	0	0.00598802	0.011976	0.0179641	0.0239521	0.0299401	0.0359281	0.0419162	0.0479042	0.0538922	0.0598802	0.0658683	0.0718563	0.0778443	0.0838323	0.0898204	0.0958084	0.101796	0.107784	0.113772	0.11976	0.125749	0.131737	0.137725	0.143713	0.149701	0.155689	0.161677	0.167665	0.173653	0.179641	0.185629	0.191617	0.197605	0.203593	0.209581	0.215569	0.221557	0.227545	0.233533	0.239521	0.245509	0.251497	0.257485	0.263473	0.269461	0.275449	0.281437	0.287425
	0	0.00598802	0.011976	0.0179641	0.0239521	0.0299401	0.0359281	0.0419162	0.0479042	0.0538922	0.0598802	0.0658683	0.0718563	0.0778443	0.0838323	0.0898204	0.0958084	0.101796	0.107784	0.113772	0.11976	0.125749	0.131737	0.137725	0.143713	0.149701	0.155689	0.161677	0.167665	0.173653	0.179641	0.185629	0.191617	0.197605	0.203593	0.209581	0.215569	0.221557	0.227545	0.233533	0.239521	0.245509	0.251497	0.257485	0.263473	0.269461	0.275449	0.281437	0.287425
	0	0.00598802	0.011976	0.0179641	0.0239521	0.0299401	0.0359281	0.0419162	0.0479042	0.0538922	0.0598802	0.0658683	0.0718563	0.0778443	0.0838323	0.0898204	0.0958084	0.101796	0.107784	0.113772	0.11976	0.125749	0.131737	0.137725	0.143713	0.149701	0.155689	0.161677	0.167665	0.173653	0.179641	0.185629	0.191617	0.197605	0.203593	0.209581	0.215569	0.221557	0.227545	0.233533	0.239521	0.245509	0.251497	0.257485	0.263473	0.269461	0.275449	0.281437	0.287425
	0	0.00598802	0.011976	0.0179641	0.0239521	0.0299401	0.0359281	0.0419162	0.0479042	0.0538922	0.0598802	0.0658683	0.0718563	0.0778443	0.0838323	0.0898204	0.0958084	0.101796	0.107784	0.113772	0.11976	0.125749	0.131737	0.137725	0.143713	0.149701	0.155689	0.161677	0.167665	0.173653	0.179641	0.185629	0.191617	0.197605	0.203593	0.209581	0.215569	0.221557	0.227545	0.233533	0.239521	0.245509	0.251497	0.257485	0.263473	0.269461	0.275449	0.281437	0.287425
	0	0.00598802	0.011976	0.0179641	0.0239521	0.0299401	0.0359281	0.0419162	0.0479042	0.0538922	0.0598802	0.0658683	0.0718563	0.0778443	0.0838323	0.0898204	0.0958084	0.101796	0.107784	0.113772	0.11976	0.125749	0.131737	0.137725	0.143713	0.149701	0.155689	0.161677	0.167665	0.173653	0.179641	0.185629	0.191617	0.197605	0.203593	0.209581	0.215569	0.221557	0.227545	0.233533	0.239521	0.245509	0.251497	0.257485	0.263473	0.269461	0.275449	0.281437	0.287425
	0	0.00598802	0.011976	0.0179641	0.0239521	0.0299401	0.0359281	0.0419162	0.0479042	0.0538922	0.0598802	0.0658683	0.0718563	0.0778443	0.0838323	0.0898204	0.0958084	0.101796	0.107784	0.113772	0.11976	0.125749	0.131737	0.137725	0.143713	0.149701	0.155689	0.161677	0.167665	0.173653	0.179641	0.185629	0.191617	0.197605	0.203593	0.209581	0.215569	0.221557	0.227545	0.233533	0.239521	0.245509	0.251497	0.257485	0.263473	0.269461	0.275449	0.281437	0.287425
	0	0.00598802	0.011976	0.0179641	0.0239521	0.0299401	0.0359281	0.0419162	0.0479042	0.0538922	0.0598802	0.0658683	0.0718563	0.0778443	0.0838323	0.0898204	0.0958084	0.101796	0.107784	0.113772	0.11976	0.125749	0.131737	0.137725	0.143713	0.149701	0.155689	0.161677	0.167665	0.173653	0.179641	0.185629	0.191617	0.197605	0.203593	0.209581	0.215569	0.221557	0.227545	0.233533	0.239521	0.245509	0.251497	0.257485	0.263473	0.269461	0.275449	0.281437	0.287425
	0	0.00598802	0.011976	0.0179641	0.0239521	0.0299401	0.0359281	0.0419162	0.0479042	0.0538922	0.0598802	0.0658683	0.0718563	0.0778443	0.0838323	0.0898204	0.0958084	0.101796	0.107784	0.113772	0.11976	0.125749	0.131737	0.137725	0.143713	0.149701	0.155689	0.161677	0.167665	0.173653	0.179641	0.185629	0.191617	0.197605	0.203593	0.209581	0.215569	0.221557	0.227545	0.233533	0.239521	0.245509	0.251497	0.257485	0.263473	0.269461	0.275449	0.281437	0.287425
	0	0.00598802	0.011976	0.0179641	0.0239521	0.0299401	0.0359281	0.0419162	0.0479042	0.0538922	0.0598802	0.0658683	0.0718563	0.0778443	0.0838323	0.0898204	0.0958084	0.101796	0.107784	0.113772	0.11976	0.125749	0.131737	0.137725	0.143713	0.149701	0.155689	0.161677	0.167665	0.173653	0.179641	0.185629	0.191617	0.197605	0.203593	0.209581	0.215569	0.221557	0.227545	0.233533	0.239521	0.245509	0.251497	0.257485	0.263473	0.269461	0.275449	0.281437	0.287425
	0	0.00598802	0.011976	0.0179641	0.0239521	0.0299401	0.0359281	0.0419162	0.0479042	0.0538922	0.0598802	0.0658683	0.0718563	0.0778443	0.0838323	0.0898204	0.0958084	0.101796	0.107784	0.113772	0.11976	0.125749	0.131737	0.137725	0.143713	0.149701	0.155689	0.161677	0.167665	0.173653	0.179641	0.185629	0.191617	0.197605	0.203593	0.209581	0.215569	0.221557	0.227545	0.233533	0.239521	0.245509	0.251497	0.257485	0.263473	0.269461	0.275449	0.281437	0.287425
	0	0.00598802	0.011976	0.0179641	0.0239521	0.0299401	0.0359281	0.0419162	0.0479042	0.0538922	0.0598802	0.0658683	0.0718563	0.0778443	0.0838323	0.0898204	0.0958084	0.101796	0.107784	0.113772	0.11976	0.125749	0.131737	0.137725	0.143713	0.149701	0.155689	0.161677	0.167665	0.173653	0.179641	0.185629	0.191617	0.197605	0.203593	0.209581	0.215569	0.221557	0.227545	0.233533	0.239521	0.245509	0.251497	0.257485	0.263473	0.269461	0.275449	0.281437	0.287425
	0	0.00598802	0.011976	0.0179641	0.0239521	0.0299401	0.0359281	0.0419162	0.0479042	0.0538922	0.0598802	0.0658683	0.0718563	0.0778443	0.0838323	0.0898204	0.0958084	0.101796	0.107784	0.113772	0.11976	0.125749	0.131737	0.137725	0.143713	0.149701	0.155689	0.161677	0.167665	0.173653	0.179641	0.185629	0.191617	0.197605	0.203593	0.209581	0.215569	0.221557	0.227545	0.233533	0.239521	0.245509	0.251497	0.257485	0.263473	0.269461	0.275449	0.281437	0.287425
	0	0.00598802	0.011976	0.0179641	0.0239521	0.0299401	0.0359281	0.0419162	0.0479042	0.0538922	0.0598802	0.0658683	0.0718563	0.0778443	0.0838323	0.0898204	0.0958084	0.101796	0.107784	0.113772	0.11976	0.125749	0.131737	0.137725	0.143713	0.149701	0.155689	0.161677	0.167665	0.173653	0.179641	0.185629	0.191617	0.197605	0.203593	0.209581	0.215569	0.221557	0.227545	0.233533	0.239521	0.245509	0.251497	0.257485	0.263473	0.269461	0.275449	0.281437	0.287425
	0	0.00598802	0.011976	0.0179641	0.0239521	0.0299401	0.0359281	0.0419162	0.0479042	0.0538922	0.0598802	0.0658683	0.0718563	0.0778443	0.0838323	0.0898204	0.0958084	0.101796	0.107784	0.113772	0.11976	0.125749	0.131737	0.137725	0.143713	0.149701	0.155689	0.161677	0.167665	0.173653	0.179641	0.185629	0.191617	0.197605	0.203593	0.209581	0.215569	0.221557	0.227545	0.233533	0.239521	0.245509	0.251497	0.257485	0.263473	0.269461	0.275449	0.281437	0.287425
	0	0.00598802	0.011976	0.0179641	0.0239521	0.0299401	0.0359281	0.0419162	0.0479042	0.0538922	0.0598802	0.0658683	0.0718563	0.0778443	0.0838323	0.0898204	0.0958084	0.101796	0.107784	0.113772	0.11976	0.125749	0.131737	0.137725	0.143713	0.149701	0.155689	0.161677	0.167665	0.173653	0.179641	0.185629	0.191617	0.197605	0.203593	0.209581	0.215569	0.221557	0.227545	0.233533	0.239521	0.245509	0.251497	0.257485	0.263473	0.269461	0.275449	0.281437	0.287425
	0	0.00598802	0.011976	0.0179641	0.0239521	0.0299401	0.0359281	0.0419162	0.0479042	0.0538922	0.0598802	0.0658683	0.0718563	0.0778443	0.0838323	0.0898204	0.0958084	0.101796	0.107784	0.113772	0.11976	0.125749	0.131737	0.137725	0.143713	0.149701	0.155689	0.161677	0.167665	0.173653	0.179641	0.185629	0.191617	0.197605	0.203593	0.209581	0.215569	0.221557	0.227545	0.233533	0.239521	0.245509	0.251497	0.257485	0.263473	0.269461	0.275449	0.281437	0.287425
	0	0.00598802	0.011976	0.0179641	0.0239521	0.0299401	0.0359281	0.0419162	0.0479042	0.0538922	0.0598802	0.0658683	0.0718563	0.0778443	0.0838323	0.0898204	0.0958084	0.101796	0.107784	0.113772	0.11976	0.125749	0.131737	0.137725	0.143713	0.149701	0.155689	0.161677	0.167665	0.173653	0.179641	0.185629	0.191617	0.197605	0.203593	0.209581	0.215569	0.221557	0.227545	0.233533	0.239521	0.245509	0.251497	0.257485	0.263473	0.269461	0.275449	0.281437	0.287425
	0	0.00598802	0.011976	0.0179641	0.0239521	0.0299401	0.0359281	0.0419162	0.0479042	0.0538922	0.0598802	0.0658683	0.0718563	0.0778443	0.0838323	0.0898204	0.0958084	0.101796	0.107784	0.113772	0.11976	0.125749	0.131737	0.137725	0.143713	0.149701	0.155689	0.161677	0.167665	0.173653	0.179641	0.185629	0.191617	0.197605	0.203593	0.209581	0.215569	0.221557	0.227545	0.233533	0.239521	0.245509	0.251497	0.257485	0.263473	0.269461	0.275449	0.281437	0.287425
	0	0.00598802	0.011976	0.0179641	0.0239521	0.0299401	0.0359281	0.0419162	0.0479042	0.0538922	0.0598802	0.0658683	0.0718563	0.0778443	0.0838323	0.0898204	0.0958084	0.101796	0.107784	0.113772	0.11976	0.125749	0.131737	0.137725	0.143713	0.149701	0.155689	0.161677	0.167665	0.173653	0.179641	0.185629	0.191617	0.197605	0.203593	0.209581	0.215569	0.221557	0.227545	0.233533	0.239521	0.245509	0.251497	0.257485	0.263473	0.269461	0.275449	0.281437	0.287425
	0	0.00598802	0.011976	0.0179641	0.0239521	0.0299401	0.0359281	0.0419162	0.0479042	0.0538922	0.0598802	0.0658683	0.0718563	0.0778443	0.0838323	0.0898204	0.0958084	0.101796	0.107784	0.113772	0.11976	0.125749	0.131737	0.137725	0.143713	0.149701	0.155689	0.161677	0.167665	0.173653	0.179641	0.185629	0.191617	0.197605	0.203593	0.209581	0.215569	0.221557	0.227545	0.233533	0.239521	0.245509	0.251497	0.257485	0.263473	0.269461	0.275449	0.281437	0.287425
	0	0.00598802	0.011976	0.0179641	0.0239521	0.0299401	0.0359281	0.0419162	0.0479042	0.0538922	0.0598802	0.0658683	0.0718563	0.0778443	0.0838323	0.0898204	0.0958084	0.101796	0.107784	0.113772	0.11976	0.125749	0.131737	0.137725	0.143713	0.149701	0.155689	0.161677	0.167665	0.173653	0.179641	0.185629	0.191617	0.197605	0.203593	0.209581	0.215569	0.221557	0.227545	0.233533	0.239521	0.245509	0.251497	0.257485	0.263473	0.269461	0.275449	0.281437	0.287425
	0	0.00598802	0.011976	0.0179641	0.0239521	0.0299401	0.0359281	0.0419162	0.0479042	0.0538922	0.0598802	0.0658683	0.0718563	0.0778443	0.0838323	0.0898204	0.0958084	0.101796	0.107784	0.113772	0.11976	0.125749	0.131737	0.137725	0.143713	0.149701	0.155689	0.161677	0.167665	0.173653	0.179641	0.185629	0.191617	0.197605	0.203593	0.209581	0.215569	0.221557	0.227545	0.233533	0.239521	0.245509	0.251497	0.257485	0.263473	0.269461	0.275449	0.281437	0.287425
	0	0.00598802	0.011976	0.0179641	0.0239521	0.0299401	0.0359281	0.0419162	0.0479042	0.0538922	0.0598802	0.0658683	0.0718563	0.0778443	0.0838323	0.0898204	0.0958084	0.101796	0.107784	0.113772	0.11976	0.125749	0.131737	0.137725	0.143713	0.149701	0.155689	0.161677	0.167665	0.173653	0.179641	0.185629	0.191617	0.197605	0.203593	0.209581	0.215569	0.221557	0.227545	0.233533	0.239521	0.245509	0.251497	0.257485	0.263473	0.269461	0.275449	0.281437	0.287425
	0	0.00598802	0.011976	0.0179641	0.0239521	0.0299401	0.0359281	0.0419162	0.0479042	0.0538922	0.0598802	0.0658683	0.0718563	0.0778443	0.0838323	0.0898204	0.0958084	0.101796	0.107784	0.113772	0.11976	0.125749	0.131737	0.137725	0.143713	0.149701	0.155689	0.161677	0.167665	0.173653	0.179641	0.185629	0.191617	0.197605	0.203593	0.209581	0.215569	0.221557	0.227545	0.233533	0.239521	0.245509	0.251497	0.257485	0.263473	0.269461	0.275449	0.281437	0.287425
	0	0.00598802	0.011976	0.0179641	0.0239521	0.0299401	0.0359281	0.0419162	0.0479042	0.0538922	0.0598802	0.0658683	0.0718563	0.0778443	0.0838323	0.0898204	0.0958084	0.101796	0.107784	0.113772	0.11976	0.125749	0.131737	0.137725	0.143713	0.149701	0.155689	0.161677	0.167665	0.173653	0.179641	0.185629	0.191617	0.197605	0.203593	0.209581	0.215569	0.221557	0.227545	0.233533	0.239521	0.245509	0.251497	0.257485	0.263473	0.269461	0.275449	0.281437	0.287425
	0	0.00598802	0.011976	0.0179641	0.0239521	0.0299401	0.0359281	0.0419162	0.0479042	0.0538922	0.0598802	0.0658683	0.0718563	0.0778443	0.0838323	0.0898204	0.0958084	0.101796	0.107784	0.113772	0.11976	0.125749	0.131737	0.137725	0.143713	0.149701	0.155689	0.161677	0.167665	0.173653	0.179641	0.185629	0.191617	0.197605	0.203593	0.209581	0.215569	0.221557	0.227545	0.233533	0.239521	0.245509	0.251497	0.257485	0.263473	0.269461	0.275449	0.281437	0.287425
	0	0.00598802	0.011976	0.0179641	0.0239521	0.0299401	0.0359281	0.0419162	0.0479042	0.0538922	0.0598802	0.0658683	0.0718563	0.0778443	0.0838323	0.0898204	0.0958084	0.101796	0.107784	0.113772	0.11976	0.125749	0.131737	0.137725	0.143713	0.149701	0.155689	0.161677	0.167665	0.173653	0.179641	0.185629	0.191617	0.197605	0.203593	0.209581	0.215569	0.221557	0.227545	0.233533	0.239521	0.245509	0.251497	0.257485	0.263473	0.269461	0.275449	0.281437	0.287425
	0	0.00598802	0.011976	0.0179641	0.0239521	0.0299401	0.0359281	0.0419162	0.0479042	0.0538922	0.0598802	0.0658683	0.0718563	0.0778443	0.0838323	0.0898204	0.0958084	0.101796	0.107784	0.113772	0.11976	0.125749	0.131737	0.137725	0.143713	0.149701	0.155689	0.161677	0.167665	0.173653	0.179641	0.185629	0.191617	0.197605	0.203593	0.209581	0.215569	0.221557	0.227545	0.233533	0.239521	0.245509	0.251497	0.257485	0.263473	0.269461	0.275449	0.281437	0.287425
	0	0.00598802	0.011976	0.0179641	0.0239521	0.0299401	0.0359281	0.0419162	0.0479042	0.0538922	0.0598802	0.0658683	0.0718563	0.0778443	0.0838323	0.0898204	0.0958084	0.101796	0.107784	0.113772	0.11976	0.125749	0.131737	0.137725	0.143713	0.149701	0.155689	0.161677	0.167665	0.173653	0.179641	0.185629	0.191617	0.197605	0.203593	0.209581	0.215569	0.221557	0.227545	0.233533	0.239521	0.245509	0.251497	0.257485	0.263473	0.269461	0.275449	0.281437	0.287425
	0	0.00598802	0.011976	0.0179641	0.0239521	0.0299401	0.0359281	0.0419162	0.0479042	0.0538922	0.0598802	0.0658683	0.0718563	0.0778443	0.0838323	0.0898204	0.0958084	0.101796	0.107784	0.113772	0.11976	0.125749	0.131737	0.137725	0.143713	0.149701	0.155689	0.161677	0.167665	0.173653	0.179641	0.185629	0.191617	0.197605	0.203593	0.209581	0.215569	0.221557	0.227545	0.233533	0.239521	0.245509	0.251497	0.257485	0.263473	0.269461	0.275449	0.281437	0.287425
	0	0.00598802	0.011976	0.0179641	0.0239521	0.0299401	0.0359281	0.0419162	0.0479042	0.0538922	0.0598802	0.0658683	0.0718563	0.0778443	0.0838323	0.0898204	0.0958084	0.101796	0.107784	0.113772	0.11976	0.125749	0.131737	0.137725	0.143713	0.149701	0.155689	0.161677	0.167665	0.173653	0.179641	0.185629	0.191617	0.197605	0.203593	0.209581	0.215569	0.221557	0.227545	0.233533	0.239521	0.245509	0.251497	0.257485	0.263473	0.269461	0.275449	0.281437	0.287425
	0	0.00598802	0.011976	0.0179641	0.0239521	0.0299401	0.0359281	0.0419162	0.0479042	0.0538922	0.0598802	0.0658683	0.0718563	0.0778443	0.0838323	0.0898204	0.0958084	0.101796	0.107784	0.113772	0.11976	0.125749	0.131737	0.137725	0.143713	0.149701	0.155689	0.161677	0.167665	0.173653	0.179641	0.185629	0.191617	0.197605	0.203593	0.209581	0.215569	0.221557	0.227545	0.233533	0.239521	0.245509	0.251497	0.257485	0.263473	0.269461	0.275449	0.281437	0.287425
	0	0.00598802	0.011976	0.0179641	0.0239521	0.0299401	0.0359281	0.0419162	0.0479042	0.0538922	0.0598802	0.0658683	0.0718563	0.0778443	0.0838323	0.0898204	0.0958084	0.101796	0.107784	0.113772	0.11976	0.125749	0.131737	0.137725	0.143713	0.149701	0.155689	0.161677	0.167665	0.173653	0.179641	0.185629	0.191617	0.197605	0.203593	0.209581	0.215569	0.221557	0.227545	0.233533	0.239521	0.245509	0.251497	0.257485	0.263473	0.269461	0.275449	0.281437	0.287425
	0	0.00598802	0.011976	0.0179641	0.0239521	0.0299401	0.0359281	0.0419162	0.0479042	0.0538922	0.0598802	0.0658683	0.0718563	0.0778443	0.0838323	0.0898204	0.0958084	0.101796	0.107784	0.113772	0.11976	0.125749	0.131737	0.137725	0.143713	0.149701	0.155689	0.161677	0.167665	0.173653	0.179641	0.185629	0.191617	0.197605	0.203593	0.209581	0.215569	0.221557	0.227545	0.233533	0.239521	0.245509	0.251497	0.257485	0.263473	0.269461	0.275449	0.281437	0.287425
	0	0.00598802	0.011976	0.0179641	0.0239521	0.0299401	0.0359281	0.0419162	0.0479042	0.0538922	0.0598802	0.0658683	0.0718563	0.0778443	0.0838323	0.0898204	0.0958084	0.101796	0.107784	0.113772	0.11976	0.125749	0.131737	0.137725	0.143713	0.149701	0.155689	0.161677	0.167665	0.173653	0.179641	0.185629	0.191617	0.197605	0.203593	0.209581	0.215569	0.221557	0.227545	0.233533	0.239521	0.245509	0.251497	0.257485	0.263473	0.269461	0.275449	0.281437	0.287425
	0	0.00598802	0.011976	0.0179641	0.0239521	0.0299401	0.0359281	0.0419162	0.0479042	0.0538922	0.0598802	0.0658683	0.0718563	0.0778443	0.0838323	0.0898204	0.0958084	0.101796	0.107784	0.113772	0.11976	0.125749	0.131737	0.137725	0.143713	0.149701	0.155689	0.161677	0.167665	0.173653	0.179641	0.185629	0.191617	0.197605	0.203593	0.209581	0.215569	0.221557	0.227545	0.233533	0.239521	0.245509	0.251497	0.257485	0.263473	0.269461	0.275449	0.281437	0.287425
	0	0.00598802	0.011976	0.0179641	0.0239521	0.0299401	0.0359281	0.0419162	0.0479042	0.0538922	0.0598802	0.0658683	0.0718563	0.0778443	0.0838323	0.0898204	0.0958084	0.101796	0.107784	0.113772	0.11976	0.125749	0.131737	0.137725	0.143713	0.149701	0.155689	0.161677	0.167665	0.173653	0.179641	0.185629	0.191617	0.197605	0.203593	0.209581	0.215569	0.221557	0.227545	0.233533	0.239521	0.245509	0.251497	0.257485	0.263473	0.269461	0.275449	0.281437	0.287425
	0	0.00598802	0.011976	0.0179641	0.0239521	0.0299401	0.0359281	0.0419162	0.0479042	0.0538922	0.0598802	0.0658683	0.0718563	0.0778443	0.0838323	0.0898204	0.0958084	0.101796	0.107784	0.113772	0.11976	0.125749	0.131737	0.137725	0.143713	0.149701	0.155689	0.161677	0.167665	0.173653	0.179641	0.185629	0.191617	0.197605	0.203593	0.209581	0.215569	0.221557	0.227545	0.233533	0.239521	0.245509	0.251497	0.257485	0.263473	0.269461	0.275449	0.281437	0.287425
	0	0.00598802	0.011976	0.0179641	0.0239521	0.0299401	0.0359281	0.0419162	0.0479042	0.0538922	0.0598802	0.0658683	0.0718563	0.0778443	0.0838323	0.0898204	0.0958084	0.101796	0.107784	0.113772	0.11976	0.125749	0.131737	0.137725	0.143713	0.149701	0.155689	0.161677	0.167665	0.173653	0.179641	0.185629	0.191617	0.197605	0.203593	0.209581	0.215569	0.221557	0.227545	0.233533	0.239521	0.245509	0.251497	0.257485	0.263473	0.269461	0.275449	0.281437	0.287425
	0	0.00598802	0.011976	0.0179641	0.0239521	0.0299401	0.0359281	0.0419162	0.0479042	0.0538922	0.0598802	0.0658683	0.0718563	0.0778443	0.0838323	0.0898204	0.0958084	0.101796	0.107784	0.113772	0.11976	0.125749	0.131737	0.137725	0.143713	0.149701	0.155689	0.161677	0.167665	0.173653	0.179641	0.185629	0.191617	0.197605	0.203593	0.209581	0.215569	0.221557	0.227545	0.233533	0.239521	0.245509	0.251497	0.257485	0.263473	0.269461	0.275449	0.281437	0.287425
	0	0.00598802	0.011976	0.0179641	0.0239521	0.0299401	0.0359281	0.0419162	0.0479042	0.0538922	0.0598802	0.0658683	0.0718563	0.0778443	0.0838323	0.0898204	0.0958084	0.101796	0.107784	0.113772	0.11976	0.125749	0.131737	0.137725	0.143713	0.149701	0.155689	0.161677	0.167665	0.173653	0.179641	0.185629	0.191617	0.197605	0.203593	0.209581	0.215569	0.221557	0.227545	0.233533	0.239521	0.245509	0.251497	0.257485	0.263473	0.269461	0.275449	0.281437	0.287425
	0	0.00598802	0.011976	0.0179641	0.0239521	0.0299401	0.0359281	0.0419162	0.0479042	0.0538922	0.0598802	0.0658683	0.0718563	0.0778443	0.0838323	0.0898204	0.0958084	0.101796	0.107784	0.113772	0.11976	0.125749	0.131737	0.137725	0.143713	0.149701	0.155689	0.161677	0.167665	0.173653	0.179641	0.185629	0.191617	0.197605	0.203593	0.209581	0.215569	0.221557	0.227545	0.233533	0.239521	0.245509	0.251497	0.257485	0.263473	0.269461	0.275449	0.281437	0.287425
	0	0.00598802	0.011976	0.0179641	0.0239521	0.0299401	0.0359281	0.0419162	0.0479042	0.0538922	0.0598802	0.0658683	0.0718563	0.0778443	0.0838323	0.0898204	0.0958084	0.101796	0.107784	0.113772	0.11976	0.125749	0.131737	0.137725	0.143713	0.149701	0.155689	0.161677	0.167665	0.173653	0.179641	0.185629	0.191617	0.197605	0.203593	0.209581	0.215569	0.221557	0.227545	0.233533	0.239521	0.245509	0.251497	0.257485	0.263473	0.269461	0.275449	0.281437	0.287425
	0	0.00598802	0.011976	0.0179641	0.0239521	0.0299401	0.0359281	0.0419162	0.0479042	0.0538922	0.0598802	0.0658683	0.0718563	0.0778443	0.0838323	0.0898204	0.0958084	0.101796	0.107784	0.113772	0.11976	0.125749	0.131737	0.137725	0.143713	0.149701	0.155689	0.161677	0.167665	0.173653	0.179641	0.185629	0.191617	0.197605	0.203593	0.209581	0.215569	0.221557	0.227545	0.233533	0.239521	0.245509	0.251497	0.257485	0.263473	0.269461	0.275449	0.281437	0.287425
	0	0.00598802	0.011976	0.0179641	0.0239521	0.0299401	0.0359281	0.0419162	0.0479042	0.0538922	0.0598802	0.0658683	0.0718563	0.0778443	0.0838323	0.0898204	0.0958084	0.101796	0.107784	0.113772	0.11976	0.125749	0.131737	0.137725	0.143713	0.149701	0.155689	0.161677	0.167665	0.173653	0.179641	0.185629	0.191617	0.197605	0.203593	0.209581	0.215569	0.221557	0.227545	0.233533	0.239521	0.245509	0.251497	0.257485	0.263473	0.269461	0.275449	0.281437	0.287425
	0	0.00598802	0.011976	0.0179641	0.0239521	0.0299401	0.0359281	0.0419162	0.0479042	0.0538922	0.0598802	0.0658683	0.0718563	0.0778443	0.0838323	0.0898204	0.0958084	0.101796	0.107784	0.113772	0.11976	0.125749	0.131737	0.137725	0.143713	0.149701	0.155689	0.161677	0.167665	0.173653	0.179641	0.185629	0.191617	0.197605	0.203593	0.209581	0.215569	0.221557	0.227545	0.233533	0.239521	0.245509	0.251497	0.257485	0.263473	0.269461	0.275449	0.281437	0.287425
	0	0.00598802	0.011976	0.0179641	0.0239521	0.0299401	0.0359281	0.0419162	0.0479042	0.0538922	0.0598802	0.0658683	0.0718563	0.0778443	0.0838323	0.0898204	0.0958084	0.101796	0.107784	0.113772	0.11976	0.125749	0.131737	0.137725	0.143713	0.149701	0.155689	0.161677	0.167665	0.173653	0.179641	0.185629	0.191617	0.197605	0.203593	0.209581	0.215569	0.221557	0.227545	0.233533	0.239521	0.245509	0.251497	0.257485	0.263473	0.269461	0.275449	0.281437	0.287425
	0	0.00598802	0.011976	0.0179641	0.0239521	0.0299401	0.0359281	0.0419162	0.0479042	0.0538922	0.0598802	0.0658683	0.0718563	0.0778443	0.0838323	0.0898204	0.0958084	0.101796	0.107784	0.113772	0.11976	0.125749	0.131737	0.137725	0.143713	0.149701	0.155689	0.161677	0.167665	0.173653	0.179641	0.185629	0.191617	0.197605	0.203593	0.209581	0.215569	0.221557	0.227545	0.233533	0.239521	0.245509	0.251497	0.257485	0.263473	0.269461	0.275449	0.281437	0.287425
	0	0.00598802	0.011976	0.0179641	0.0239521	0.0299401	0.0359281	0.0419162	0.0479042	0.0538922	0.0598802	0.0658683	0.0718563	0.0778443	0.0838323	0.0898204	0.0958084	0.101796	0.107784	0.113772	0.11976	0.125749	0.131737	0.137725	0.143713	0.149701	0.155689	0.161677	0.167665	0.173653	0.179641	0.185629	0.191617	0.197605	0.203593	0.209581	0.215569	0.221557	0.227545	0.233533	0.239521	0.245509	0.251497	0.257485	0.263473	0.269461	0.275449	0.281437	0.287425
	0	0.00598802	0.011976	0.0179641	0.0239521	0.0299401	0.0359281	0.0419162	0.0479042	0.0538922	0.0598802	0.0658683	0.0718563	0.0778443	0.0838323	0.0898204	0.0958084	0.101796	0.107784	0.113772	0.11976	0.125749	0.131737	0.137725	0.143713	0.149701	0.155689	0.161677	0.167665	0.173653	0.179641	0.185629	0.191617	0.197605	0.203593	0.209581	0.215569	0.221557	0.227545	0.233533	0.239521	0.245509	0.251497	0.257485	0.263473	0.269461	0.275449	0.281437	0.287425
	0	0.00598802	0.011976	0.0179641	0.0239521	0.0299401	0.0359281	0.0419162	0.0479042	0.0538922	0.0598802	0.0658683	0.0718563	0.0778443	0.0838323	0.0898204	0.0958084	0.101796	0.107784	0.113772	0.11976	0.125749	0.131737	0.137725	0.143713	0.149701	0.155689	0.161677	0.167665	0.173653	0.179641	0.185629	0.191617	0.197605	0.203593	0.209581	0.215569	0.221557	0.227545	0.233533	0.239521	0.245509	0.251497	0.257485	0.263473	0.269461	0.275449	0.281437	0.287425
	0	0.00598802	0.011976	0.0179641	0.0239521	0.0299401	0.0359281	0.0419162	0.0479042	0.0538922	0.0598802	0.0658683	0.0718563	0.0778443	0.0838323	0.0898204	0.0958084	0.101796	0.107784	0.113772	0.11976	0.125749	0.131737	0.137725	0.143713	0.149701	0.155689	0.161677	0.167665	0.173653	0.179641	0.185629	0.191617	0.197605	0.203593	0.209581	0.215569	0.221557	0.227545	0.233533	0.239521	0.245509	0.251497	0.257485	0.263473	0.269461	0.275449	0.281437	0.287425
	0	0.00598802	0.011976	0.0179641	0.0239521	0.0299401	0.0359281	0.0419162	0.0479042	0.0538922	0.0598802	0.0658683	0.0718563	0.0778443	0.0838323	0.0898204	0.0958084	0.101796	0.107784	0.113772	0.11976	0.125749	0.131737	0.137725	0.143713	0.149701	0.155689	0.161677	0.167665	0.173653	0.179641	0.185629	0.191617	0.197605	0.203593	0.209581	0.215569	0.221557	0.227545	0.233533	0.239521	0.245509	0.251497	0.257485	0.263473	0.269461	0.275449	0.281437	0.287425
	0	0.00598802	0.011976	0.0179641	0.0239521	0.0299401	0.0359281	0.0419162	0.0479042	0.0538922	0.0598802	0.0658683	0.0718563	0.0778443	0.0838323	0.0898204	0.0958084	0.101796	0.107784	0.113772	0.11976	0.125749	0.131737	0.137725	0.143713	0.149701	0.155689	0.161677	0.167665	0.173653	0.179641	0.185629	0.191617	0.197605	0.203593	0.209581	0.215569	0.221557	0.227545	0.233533	0.239521	0.245509	0.251497	0.257485	0.263473	0.269461	0.275449	0.281437	0.287425
	0	0.00598802	0.011976	0.0179641	0.0239521	0.0299401	0.0359281	0.0419162	0.0479042	0.0538922	0.0598802	0.0658683	0.0718563	0.0778443	0.0838323	0.0898204	0.0958084	0.101796	0.107784	0.113772	0.11976	0.125749	0.131737	0.137725	0.143713	0.149701	0.155689	0.161677	0.167665	0.173653	0.179641	0.185629	0.191617	0.197605	0.203593	0.209581	0.215569	0.221557	0.227545	0.233533	0.239521	0.245509	0.251497	0.257485	0.263473	0.269461	0.275449	0.281437	0.287425
	0	0.00598802	0.011976	0.0179641	0.0239521	0.0299401	0.0359281	0.0419162	0.0479042	0.0538922	0.0598802	0.0658683	0.0718563	0.0778443	0.0838323	0.0898204	0.0958084	0.101796	0.107784	0.113772	0.11976	0.125749	0.131737	0.137725	0.143713	0.149701	0.155689	0.161677	0.167665	0.173653	0.179641	0.185629	0.191617	0.197605	0.203593	0.209581	0.215569	0.221557	0.227545	0.233533	0.239521	0.245509	0.251497	0.257485	0.263473	0.269461	0.275449	0.281437	0.287425
	0	0.00598802	0.011976	0.0179641	0.0239521	0.0299401	0.0359281	0.0419162	0.0479042	0.0538922	0.0598802	0.0658683	0.0718563	0.0778443	0.0838323	0.0898204	0.0958084	0.101796	0.107784	0.113772	0.11976	0.125749	0.131737	0.137725	0.143713	0.149701	0.155689	0.161677	0.167665	0.173653	0.179641	0.185629	0.191617	0.197605	0.203593	0.209581	0.215569	0.221557	0.227545	0.233533	0.239521	0.245509	0.251497	0.257485	0.263473	0.269461	0.275449	0.281437	0.287425
	0	0.00598802	0.011976	0.0179641	0.0239521	0.0299401	0.0359281	0.0419162	0.0479042	0.0538922	0.0598802	0.0658683	0.0718563	0.0778443	0.0838323	0.0898204	0.0958084	0.101796	0.107784	0.113772	0.11976	0.125749	0.131737	0.137725	0.143713	0.149701	0.155689	0.161677	0.167665	0.173653	0.179641	0.185629	0.191617	0.197605	0.203593	0.209581	0.215569	0.221557	0.227545	0.233533	0.239521	0.245509	0.251497	0.257485	0.263473	0.269461	0.275449	0.281437	0.287425
	0	0.00598802	0.011976	0.0179641	0.0239521	0.0299401	0.0359281	0.0419162	0.0479042	0.0538922	0.0598802	0.0658683	0.0718563	0.0778443	0.0838323	0.0898204	0.0958084	0.101796	0.107784	0.113772	0.11976	0.125749	0.131737	0.137725	0.143713	0.149701	0.155689	0.161677	0.167665	0.173653	0.179641	0.185629	0.191617	0.197605	0.203593	0.209581	0.215569	0.221557	0.227545	0.233533	0.239521	0.245509	0.251497	0.257485	0.263473	0.269461	0.275449	0.281437	0.287425
	0	0.00598802	0.011976	0.0179641	0.0239521	0.0299401	0.0359281	0.0419162	0.0479042	0.0538922	0.0598802	0.0658683	0.0718563	0.0778443	0.0838323	0.0898204	0.0958084	0.101796	0.107784	0.113772	0.11976	0.125749	0.131737	0.137725	0.143713	0.149701	0.155689	0.161677	0.167665	0.173653	0.179641	0.185629	0.191617	0.197605	0.203593	0.209581	0.215569	0.221557	0.227545	0.233533	0.239521	0.245509	0.251497	0.257485	0.263473	0.269461	0.275449	0.281437	0.287425
	0	0.00598802	0.011976	0.0179641	0.0239521	0.0299401	0.0359281	0.0419162	0.0479042	0.0538922	0.0598802	0.0658683	0.0718563	0.0778443	0.0838323	0.0898204	0.0958084	0.101796	0.107784	0.113772	0.11976	0.125749	0.131737	0.137725	0.143713	0.149701	0.155689	0.161677	0.167665	0.173653	0.179641	0.185629	0.191617	0.197605	0.203593	0.209581	0.215569	0.221557	0.227545	0.233533	0.239521	0.245509	0.251497	0.257485	0.263473	0.269461	0.275449	0.281437	0.287425
	0	0.00598802	0.011976	0.0179641	0.0239521	0.0299401	0.0359281	0.0419162	0.0479042	0.0538922	0.0598802	0.0658683	0.0718563	0.0778443	0.0838323	0.0898204	0.0958084	0.101796	0.107784	0.113772	0.11976	0.125749	0.131737	0.137725	0.143713	0.149701	0.155689	0.161677	0.167665	0.173653	0.179641	0.185629	0.191617	0.197605	0.203593	0.209581	0.215569	0.221557	0.227545	0.233533	0.239521	0.245509	0.251497	0.257485	0.263473	0.269461	0.275449	0.281437	0.287425
	0	0.00598802	0.011976	0.0179641	0.0239521	0.0299401	0.0359281	0.0419162	0.0479042	0.0538922	0.0598802	0.0658683	0.0718563	0.0778443	0.0838323	0.0898204	0.0958084	0.101796	0.107784	0.113772	0.11976	0.125749	0.131737	0.137725	0.143713	0.149701	0.155689	0.161677	0.167665	0.173653	0.179641	0.185629	0.191617	0.197605	0.203593	0.209581	0.215569	0.221557	0.227545	0.233533	0.239521	0.245509	0.251497	0.257485	0.263473	0.269461	0.275449	0.281437	0.287425
	0	0.00598802	0.011976	0.0179641	0.0239521	0.0299401	0.0359281	0.0419162	0.0479042	0.0538922	0.0598802	0.0658683	0.0718563	0.0778443	0.0838323	0.0898204	0.0958084	0.101796	0.107784	0.113772	0.11976	0.125749	0.131737	0.137725	0.143713	0.149701	0.155689	0.161677	0.167665	0.173653	0.179641	0.185629	0.191617	0.197605	0.203593	0.209581	0.215569	0.221557	0.227545	0.233533	0.239521	0.245509	0.251497	0.257485	0.263473	0.269461	0.275449	0.281437	0.287425
	0	0.00598802	0.011976	0.0179641	0.0239521	0.0299401	0.0359281	0.0419162	0.0479042	0.0538922	0.0598802	0.0658683	0.0718563	0.0778443	0.0838323	0.0898204	0.0958084	0.101796	0.107784	0.113772	0.11976	0.125749	0.131737	0.137725	0.143713	0.149701	0.155689	0.161677	0.167665	0.173653	0.179641	0.185629	0.191617	0.197605	0.203593	0.209581	0.215569	0.221557	0.227545	0.233533	0.239521	0.245509	0.251497	0.257485	0.263473	0.269461	0.275449	0.281437	0.287425
	0	0.00598802	0.011976	0.0179641	0.0239521	0.0299401	0.0359281	0.0419162	0.0479042	0.0538922	0.0598802	0.0658683	0.0718563	0.0778443	0.0838323	0.0898204	0.0958084	0.101796	0.107784	0.113772	0.11976	0.125749	0.131737	0.137725	0.143713	0.149701	0.155689	0.161677	0.167665	0.173653	0.179641	0.185629	0.191617	0.197605	0.203593	0.209581	0.215569	0.221557	0.227545	0.233533	0.239521	0.245509	0.251497	0.257485	0.263473	0.269461	0.275449	0.281437	0.287425
	0	0.00598802	0.011976	0.0179641	0.0239521	0.0299401	0.0359281	0.0419162	0.0479042	0.0538922	0.0598802	0.0658683	0.0718563	0.0778443	0.0838323	0.0898204	0.0958084	0.101796	0.107784	0.113772	0.11976	0.125749	0.131737	0.137725	0.143713	0.149701	0.155689	0.161677	0.167665	0.173653	0.179641	0.185629	0.191617	0.197605	0.203593	0.209581	0.215569	0.221557	0.227545	0.233533	0.239521	0.245509	0.251497	0.257485	0.263473	0.269461	0.275449	0.281437	0.287425
	0	0.00598802	0.011976	0.0179641	0.0239521	0.0299401	0.0359281	0.0419162	0.0479042	0.0538922	0.0598802	0.0658683	0.0718563	0.0778443	0.0838323	0.0898204	0.0958084	0.101796	0.107784	0.113772	0.11976	0.125749	0.131737	0.137725	0.143713	0.149701	0.155689	0.161677	0.167665	0.173653	0.179641	0.185629	0.191617	0.197605	0.203593	0.209581	0.215569	0.221557	0.227545	0.233533	0.239521	0.245509	0.251497	0.257485	0.263473	0.269461	0.275449	0.281437	0.287425
	0	0.00598802	0.011976	0.0179641	0.0239521	0.0299401	0.0359281	0.0419162	0.0479042	0.0538922	0.0598802	0.0658683	0.0718563	0.0778443	0.0838323	0.0898204	0.0958084	0.101796	0.107784	0.113772	0.11976	0.125749	0.131737	0.137725	0.143713	0.149701	0.155689	0.161677	0.167665	0.173653	0.179641	0.185629	0.191617	0.197605	0.203593	0.209581	0.215569	0.221557	0.227545	0.233533	0.239521	0.245509	0.251497	0.257485	0.263473	0.269461	0.275449	0.281437	0.287425
	0	0.00598802	0.011976	0.0179641	0.0239521	0.0299401	0.0359281	0.0419162	0.0479042	0.0538922	0.0598802	0.0658683	0.0718563	0.0778443	0.0838323	0.0898204	0.0958084	0.101796	0.107784	0.113772	0.11976	0.125749	0.131737	0.137725	0.143713	0.149701	0.155689	0.161677	0.167665	0.173653	0.179641	0.185629	0.191617	0.197605	0.203593	0.209581	0.215569	0.221557	0.227545	0.233533	0.239521	0.245509	0.251497	0.257485	0.263473	0.269461	0.275449	0.281437	0.287425
	0	0.00598802	0.011976	0.0179641	0.0239521	0.0299401	0.0359281	0.0419162	0.0479042	0.0538922	0.0598802	0.0658683	0.0718563	0.0778443	0.0838323	0.0898204	0.0958084	0.101796	0.107784	0.113772	0.11976	0.125749	0.131737	0.137725	0.143713	0.149701	0.155689	0.161677	0.167665	0.173653	0.179641	0.185629	0.191617	0.197605	0.203593	0.209581	0.215569	0.221557	0.227545	0.233533	0.239521	0.245509	0.251497	0.257485	0.263473	0.269461	0.275449	0.281437	0.287425
	0	0.00598802	0.011976	0.0179641	0.0239521	0.0299401	0.0359281	0.0419162	0.0479042	0.0538922	0.0598802	0.0658683	0.0718563	0.0778443	0.0838323	0.0898204	0.0958084	0.101796	0.107784	0.113772	0.11976	0.125749	0.131737	0.137725	0.143713	0.149701	0.155689	0.161677	0.167665	0.173653	0.179641	0.185629	0.191617	0.197605	0.203593	0.209581	0.215569	0.221557	0.227545	0.233533	0.239521	0.245509	0.251497	0.257485	0.263473	0.269461	0.275449	0.281437	0.287425
	0	0.00598802	0.011976	0.0179641	0.0239521	0.0299401	0.0359281	0.0419162	0.0479042	0.0538922	0.0598802	0.0658683	0.0718563	0.0778443	0.0838323	0.0898204	0.0958084	0.101796	0.107784	0.113772	0.11976	0.125749	0.131737	0.137725	0.143713	0.149701	0.155689	0.161677	0.167665	0.173653	0.179641	0.185629	0.191617	0.197605	0.203593	0.209581	0.215569	0.221557	0.227545	0.233533	0.239521	0.245509	0.251497	0.257485	0.263473	0.269461	0.275449	0.281437	0.287425
	0	0.00598802	0.011976	0.0179641	0.0239521	0.0299401	0.0359281	0.0419162	0.0479042	0.0538922	0.0598802	0.0658683	0.0718563	0.0778443	0.0838323	0.0898204	0.0958084	0.101796	0.107784	0.113772	0.11976	0.125749	0.131737	0.137725	0.143713	0.149701	0.155689	0.161677	0.167665	0.173653	0.179641	0.185629	0.191617	0.197605	0.203593	0.209581	0.215569	0.221557	0.227545	0.233533	0.239521	0.245509	0.251497	0.257485	0.263473	0.269461	0.275449	0.281437	0.287425
	0	0.00598802	0.011976	0.0179641	0.0239521	0.0299401	0.0359281	0.0419162	0.0479042	0.0538922	0.0598802	0.0658683	0.0718563	0.0778443	0.0838323	0.0898204	0.0958084	0.101796	0.107784	0.113772	0.11976	0.125749	0.131737	0.137725	0.143713	0.149701	0.155689	0.161677	0.167665	0.173653	0.179641	0.185629	0.191617	0.197605	0.203593	0.209581	0.215569	0.221557	0.227545	0.233533	0.239521	0.245509	0.251497	0.257485	0.263473	0.269461	0.275449	0.281437	0.287425
	0	0.00598802	0.011976	0.0179641	0.0239521	0.0299401	0.0359281	0.0419162	0.0479042	0.0538922	0.0598802	0.0658683	0.0718563	0.0778443	0.0838323	0.0898204	0.0958084	0.101796	0.107784	0.113772	0.11976	0.125749	0.131737	0.137725	0.143713	0.149701	0.155689	0.161677	0.167665	0.173653	0.179641	0.185629	0.191617	0.197605	0.203593	0.209581	0.215569	0.221557	0.227545	0.233533	0.239521	0.245509	0.251497	0.257485	0.263473	0.269461	0.275449	0.281437	0.287425
	0	0.00598802	0.011976	0.0179641	0.0239521	0.0299401	0.0359281	0.0419162	0.0479042	0.0538922	0.0598802	0.0658683	0.0718563	0.0778443	0.0838323	0.0898204	0.0958084	0.101796	0.107784	0.113772	0.11976	0.125749	0.131737	0.137725	0.143713	0.149701	0.155689	0.161677	0.167665	0.173653	0.179641	0.185629	0.191617	0.197605	0.203593	0.209581	0.215569	0.221557	0.227545	0.233533	0.239521	0.245509	0.251497	0.257485	0.263473	0.269461	0.275449	0.281437	0.287425
	0	0.00598802	0.011976	0.0179641	0.0239521	0.0299401	0.0359281	0.0419162	0.0479042	0.0538922	0.0598802	0.0658683	0.0718563	0.0778443	0.0838323	0.0898204	0.0958084	0.101796	0.107784	0.113772	0.11976	0.125749	0.131737	0.137725	0.143713	0.149701	0.155689	0.161677	0.167665	0.173653	0.179641	0.185629	0.191617	0.197605	0.203593	0.209581	0.215569	0.221557	0.227545	0.233533	0.239521	0.245509	0.251497	0.257485	0.263473	0.269461	0.275449	0.281437	0.287425
	0	0.00598802	0.011976	0.0179641	0.0239521	0.0299401	0.0359281	0.0419162	0.0479042	0.0538922	0.0598802	0.0658683	0.0718563	0.0778443	0.0838323	0.0898204	0.0958084	0.101796	0.107784	0.113772	0.11976	0.125749	0.131737	0.137725	0.143713	0.149701	0.155689	0.161677	0.167665	0.173653	0.179641	0.185629	0.191617	0.197605	0.203593	0.209581	0.215569	0.221557	0.227545	0.233533	0.239521	0.245509	0.251497	0.257485	0.263473	0.269461	0.275449	0.281437	0.287425
	0	0.00598802	0.011976	0.0179641	0.0239521	0.0299401	0.0359281	0.0419162	0.0479042	0.0538922	0.0598802	0.0658683	0.0718563	0.0778443	0.0838323	0.0898204	0.0958084	0.101796	0.107784	0.113772	0.11976	0.125749	0.131737	0.137725	0.143713	0.149701	0.155689	0.161677	0.167665	0.173653	0.179641	0.185629	0.191617	0.197605	0.203593	0.209581	0.215569	0.221557	0.227545	0.233533	0.239521	0.245509	0.251497	0.257485	0.263473	0.269461	0.275449	0.281437	0.287425
	0	0.00598802	0.011976	0.0179641	0.0239521	0.0299401	0.0359281	0.0419162	0.0479042	0.0538922	0.0598802	0.0658683	0.0718563	0.0778443	0.0838323	0.0898204	0.0958084	0.101796	0.107784	0.113772	0.11976	0.125749	0.131737	0.137725	0.143713	0.149701	0.155689	0.161677	0.167665	0.173653	0.179641	0.185629	0.191617	0.197605	0.203593	0.209581	0.215569	0.221557	0.227545	0.233533	0.239521	0.245509	0.251497	0.257485	0.263473	0.269461	0.275449	0.281437	0.287425
	0	0.00598802	0.011976	0.0179641	0.0239521	0.0299401	0.0359281	0.0419162	0.0479042	0.0538922	0.0598802	0.0658683	0.0718563	0.0778443	0.0838323	0.0898204	0.0958084	0.101796	0.107784	0.113772	0.11976	0.125749	0.131737	0.137725	0.143713	0.149701	0.155689	0.161677	0.167665	0.173653	0.179641	0.185629	0.191617	0.197605	0.203593	0.209581	0.215569	0.221557	0.227545	0.233533	0.239521	0.245509	0.251497	0.257485	0.263473	0.269461	0.275449	0.281437	0.287425
	0	0.00598802	0.011976	0.0179641	0.0239521	0.0299401	0.0359281	0.0419162	0.0479042	0.0538922	0.0598802	0.0658683	0.0718563	0.0778443	0.0838323	0.0898204	0.0958084	0.101796	0.107784	0.113772	0.11976	0.125749	0.131737	0.137725	0.143713	0.149701	0.155689	0.161677	0.167665	0.173653	0.179641	0.185629	0.191617	0.197605	0.203593	0.209581	0.215569	0.221557	0.227545	0.233533	0.239521	0.245509	0.251497	0.257485	0.263473	0.269461	0.275449	0.281437	0.287425
	0	0.00598802	0.011976	0.0179641	0.0239521	0.0299401	0.0359281	0.0419162	0.0479042	0.0538922	0.0598802	0.0658683	0.0718563	0.0778443	0.0838323	0.0898204	0.0958084	0.101796	0.107784	0.113772	0.11976	0.125749	0.131737	0.137725	0.143713	0.149701	0.155689	0.161677	0.167665	0.173653	0.179641	0.185629	0.191617	0.197605	0.203593	0.209581	0.215569	0.221557	0.227545	0.233533	0.239521	0.245509	0.251497	0.257485	0.263473	0.269461	0.275449	0.281437	0.287425
	0	0.00598802	0.011976	0.0179641	0.0239521	0.0299401	0.0359281	0.0419162	0.0479042	0.0538922	0.0598802	0.0658683	0.0718563	0.0778443	0.0838323	0.0898204	0.0958084	0.101796	0.107784	0.113772	0.11976	0.125749	0.131737	0.137725	0.143713	0.149701	0.155689	0.161677	0.167665	0.173653	0.179641	0.185629	0.191617	0.197605	0.203593	0.209581	0.215569	0.221557	0.227545	0.233533	0.239521	0.245509	0.251497	0.257485	0.263473	0.269461	0.275449	0.281437	0.287425
	0	0.00598802	0.011976	0.0179641	0.0239521	0.0299401	0.0359281	0.0419162	0.0479042	0.0538922	0.0598802	0.0658683	0.0718563	0.0778443	0.0838323	0.0898204	0.0958084	0.101796	0.107784	0.113772	0.11976	0.125749	0.131737	0.137725	0.143713	0.149701	0.155689	0.161677	0.167665	0.173653	0.179641	0.185629	0.191617	0.197605	0.203593	0.209581	0.215569	0.221557	0.227545	0.233533	0.239521	0.245509	0.251497	0.257485	0.263473	0.269461	0.275449	0.281437	0.287425
	0	0.00598802	0.011976	0.0179641	0.0239521	0.0299401	0.0359281	0.0419162	0.0479042	0.0538922	0.0598802	0.0658683	0.0718563	0.0778443	0.0838323	0.0898204	0.0958084	0.101796	0.107784	0.113772	0.11976	0.125749	0.131737	0.137725	0.143713	0.149701	0.155689	0.161677	0.167665	0.173653	0.179641	0.185629	0.191617	0.197605	0.203593	0.209581	0.215569	0.221557	0.227545	0.233533	0.239521	0.245509	0.251497	0.257485	0.263473	0.269461	0.275449	0.281437	0.287425
	0	0.00598802	0.011976	0.0179641	0.0239521	0.0299401	0.0359281	0.0419162	0.0479042	0.0538922	0.0598802	0.0658683	0.0718563	0.0778443	0.0838323	0.0898204	0.0958084	0.101796	0.107784	0.113772	0.11976	0.125749	0.131737	0.137725	0.143713	0.149701	0.155689	0.161677	0.167665	0.173653	0.179641	0.185629	0.191617	0.197605	0.203593	0.209581	0.215569	0.221557	0.227545	0.233533	0.239521	0.245509	0.251497	0.257485	0.263473	0.269461	0.275449	0.281437	0.287425
	0	0.00598802	0.011976	0.0179641	0.0239521	0.0299401	0.0359281	0.0419162	0.0479042	0.0538922	0.0598802	0.0658683	0.0718563	0.0778443	0.0838323	0.0898204	0.0958084	0.101796	0.107784	0.113772	0.11976	0.125749	0.131737	0.137725	0.143713	0.149701	0.155689	0.161677	0.167665	0.173653	0.179641	0.185629	0.191617	0.197605	0.203593	0.209581	0.215569	0.221557	0.227545	0.233533	0.239521	0.245509	0.251497	0.257485	0.263473	0.269461	0.275449	0.281437	0.287425
	0	0.00598802	0.011976	0.0179641	0.0239521	0.0299401	0.0359281	0.0419162	0.0479042	0.0538922	0.0598802	0.0658683	0.0718563	0.0778443	0.0838323	0.0898204	0.0958084	0.101796	0.107784	0.113772	0.11976	0.125749	0.131737	0.137725	0.143713	0.149701	0.155689	0.161677	0.167665	0.173653	0.179641	0.185629	0.191617	0.197605	0.203593	0.209581	0.215569	0.221557	0.227545	0.233533	0.239521	0.245509	0.251497	0.257485	0.263473	0.269461	0.275449	0.281437	0.287425
[truncated: 1,447 more rows]
[truncated: 2,569 more columns]

## Sheet: SI Figure 2
t(s)	Pressure measured (mbar)		t(s)	Pressure imposed (mbar)
-3.69	25.3446		0	0.420797
-3.65667	26.8179		0.05	0.420797
-3.62333	25.0744		0.1	43.5525
-3.59	26.9298		0.15	63.5404
-3.55667	27.0725		0.2	64.1715
[truncated: 1,135 more rows]
